# Supplementary material for: Per- and Polyfluoroalkyl Substances: Impacts on Morphology, Behavior and Lipid Levels in Zebrafish Embryos
Source: Toxics. 2024 Feb 29;12(3):192. doi: 10.3390/toxics12030192 (PMC10975676; doi:10.3390/toxics12030192)
Supplement: Supplementary file 1 [file toxics-12-00192-s001.zip]

Archive with 2 entries (2 files):
- toxics-2801962_Supplementary_Material_2_28_24.pdf
- toxics-2801962_Supp_TablesS5-S9_2_28_24.xlsx
