# Supplementary material for: Per- and Polyfluoroalkyl Substances: Impacts on Morphology, Behavior and Lipid Levels in Zebrafish Embryos
Source: Toxics. 2024 Feb 29;12(3):192. doi: 10.3390/toxics12030192 (PMC10975676; doi:10.3390/toxics12030192)
Supplement: Supplementary file 1 [file toxics-12-00192-s001.zip › toxics-2801962_Supp_TablesS5-S9_2_28_24.xlsx]

## Sheet: Table S5
Table S5. Parameters and setting for the XEVO-TQS#WAA627 instrument to determine lipid quantities using in the lipidomics analysis.
							Acquisition parameters							Data processing parameters
Treat-ment	Method	Period	Collision Gas Flow (mL/Min)	LM 1 Res-olution	HM 1 Res-olution	Compound	Function	m/z range	Start/ end time (min)	Scan dur-ation (s)	Ioniz-ation mode	Collision energy (V)		Smooth mean	Centroid mid peak width at half height (all top 50%)
PFOS	a	3	0.14	2.8	14.8	LysoPC,PC	parent of 184.07	450 to 960	2.0 to 3.0	5.1	ES+	28		1x0.6	5
PFOS	a	4	0.14	2.8	14.8	PA	Neutral Loss of 115.00	606 to 784	4.0 to 5.0	1.78	ES+	5		2x0.4	2
PFOS	a	5	0.14	2.8	14.8	PG	Neutral Loss of 189.04	680 to 858	5.0 to 5.8	1.78	ES+	8		2x0.4	2
PFOS	a	6	0.14	2.8	14.8	LysoPE, PE	Neutral Loss of 141.02	422 to 894	2.75 to 4.0	4.72	ES+	12		2x0.4	2
PFOS	a	7	0.14	2.8	14.8	PI	Neutral Loss of 277.00	840 to 1000	5.8 to 6.8	1.6	ES+	17		2x0.4	2
PFOS	a	8	0.14	2.8	14.8	PS	Neutral Loss of 185.00	675 to 1000	6.8 to 7.8	3.25	ES+	13		2x0.4	2
PFOS	a	9	0.14	2.8	14.8	PG	parent of 152.9	620 to 850	7.5 to 10.0	1.15	ES-	5		1x0.6	5
PFOS	b	1	0.05	3.1	14.8	free fatty acids	MS2	40 to 450	2.5 to 6.0	3	ES-	5		2x0.4	2
PFOA and PFHxS	a	3	0.14	2.8	14.8	LysoPC,PC	parent of 184.07	450 to 960	2.0 to 3.0	5.1	ES+	28		1x0.6	5
PFOA and PFHxS	a	4	0.14	2.8	14.8	PA	Neutral Loss of 115.00	606 to 784	4.0 to 5.0	1.78	ES+	5		2x0.4	2
PFOA and PFHxS	a	5	0.14	2.8	14.8	PG	Neutral Loss of 189.04	680 to 858	5.0 to 5.8	1.78	ES+	8		2x0.4	2
PFOA and PFHxS	a	6	0.14	2.8	14.8	LysoPE, PE	Neutral Loss of 141.02	422 to 894	2.75 to 4.0	4.72	ES+	12		2x0.4	2
PFOA and PFHxS	a	7	0.14	2.8	14.8	PI	Neutral Loss of 277.00	840 to 1000	5.8 to 6.8	1.6	ES+	17		2x0.4	2
PFOA and PFHxS	a	8	0.14	2.8	14.8	PS	Neutral Loss of 185.00	675 to 1000	6.8 to 7.8	3.25	ES+	13		2x0.4	2
PFOA and PFHxS	a	9	0.14	2.8	14.8	PG	parent of 152.9	620 to 850	7.5 to 10.0	1.15	ES-	5		1x0.6	5
PFOA and PFHxS	a	1	0.14	3.1	15.4	FFA	MS2	40 to 450	2.0 to 5.0	3	ES-	5		2x0.4	2

## Sheet: Table S6
Table S6. List of lipids examined in this study.
Abreviations: PA, phosphatidic acid; PC, phosphatidylcholine; ePC, ether-phosphatidylcholine; LPC, lyso- phosphatidylcholine; PE, phosphatidylethanolamine; ePE, ether-phosphatidylethanolamine; LPE, lyso- phosphatidylethanolamine; PE-Cer, phosphatidylethanolamine-ceramides; PG, phosphatidylglycerol; PI, phosphatidylinositol; PS, phosphatidylserines; ePS, ether-phosphatidylserines; SM, sphingomyeli…
Lipid Type	Name	Group	Compound Name	Compound Formula	Molecular Mass	Alternate ID	Treatments not Examined
Polar Lipid	phosphatidic acid	PA	PA(32:4)	C35H61O8P	658.4
Polar Lipid	phosphatidic acid	PA	PA(32:3)	C35H63O8P	660.4
Polar Lipid	phosphatidic acid	PA	PA(32:2)	C35H65O8P	662.4
Polar Lipid	phosphatidic acid	PA	PA(32:1)	C35H67O8P	664.5
Polar Lipid	phosphatidic acid	PA	PA(32:0)	C35H69O8P	666.5
Polar Lipid	phosphatidic acid	PA	PA(34:4)	C37H65O8P	686.4
Polar Lipid	phosphatidic acid	PA	PA(34:3)	C37H67O8P	688.5
Polar Lipid	phosphatidic acid	PA	PA(34:2)	C37H69O8P	690.5
Polar Lipid	phosphatidic acid	PA	PA(34:1)	C37H71O8P	692.5
Polar Lipid	phosphatidic acid	PA	PA(36:6)	C39H65O8P	710.4
Polar Lipid	phosphatidic acid	PA	PA(36:5)	C39H67O8P	712.5
Polar Lipid	phosphatidic acid	PA	PA(36:4)	C39H69O8P	714.5
Polar Lipid	phosphatidic acid	PA	PA(36:3)	C39H71O8P	716.5
Polar Lipid	phosphatidic acid	PA	PA(36:2)	C39H73O8P	718.5
Polar Lipid	phosphatidic acid	PA	PA(38:6)	C41H69O8P	738.5
Polar Lipid	phosphatidic acid	PA	PA(38:5)	C41H71O8P	740.5
Polar Lipid	phosphatidic acid	PA	PA(38:4)	C41H73O8P	742.5
Polar Lipid	phosphatidic acid	PA	PA(38:3)	C41H75O8P	744.5
Polar Lipid	phosphatidic acid	PA	PA(38:2)	C41H77O8P	746.5
Polar Lipid	phosphatidic acid	PA	PA(40:7)	C43H71O8P	764.5
Polar Lipid	phosphatidic acid	PA	PA(40:6)	C43H73O8P	766.5
Polar Lipid	phosphatidic acid	PA	PA(40:5)	C43H75O8P	768.5
Polar Lipid	phosphatidic acid	Total PA
Polar Lipid	phosphatidylcholine	PC	PC(28:1)	C36H70O8PN	676.5
Polar Lipid	phosphatidylcholine	PC	PC(30:1)	C38H74O8PN	704.5
Polar Lipid	phosphatidylcholine	PC	PC(30:0)	C38H76O8PN	706.5
Polar Lipid	phosphatidylcholine	PC	PC(32:2)	C40H76O8PN	730.5
Polar Lipid	phosphatidylcholine	PC	PC(32:1)	C40H78O8PN	732.5
Polar Lipid	phosphatidylcholine	PC	PC(32:0)	C40H80O8PN	734.6
Polar Lipid	phosphatidylcholine	PC	PC(34:4)	C42H76O8PN	754.5
Polar Lipid	phosphatidylcholine	PC	PC(34:3)	C42H78O8PN	756.5
Polar Lipid	phosphatidylcholine	PC	PC(34:2)	C42H80O8PN	758.6
Polar Lipid	phosphatidylcholine	PC	PC(34:1)	C42H82O8PN	760.6
Polar Lipid	phosphatidylcholine	PC	PC(34:0)	C42H84O8PN	762.6
Polar Lipid	phosphatidylcholine	PC	PC(36:6)	C44H76O8PN	778.5
Polar Lipid	phosphatidylcholine	PC	PC(36:5)	C44H78O8PN	780.5
Polar Lipid	phosphatidylcholine	PC	PC(36:4)	C44H80O8PN	782.6
Polar Lipid	phosphatidylcholine	PC	PC(36:3)	C44H82O8PN	784.6
Polar Lipid	phosphatidylcholine	PC	PC(36:2)	C44H84O8PN	786.6
Polar Lipid	phosphatidylcholine	PC	PC(36:1)	C44H86O8PN	788.6
Polar Lipid	phosphatidylcholine	PC	PC(36:0)	C44H88O8PN	790.6	ePC(38:7)
Polar Lipid	phosphatidylcholine	PC	PC(38:6)	C46H80O8PN	806.6
Polar Lipid	phosphatidylcholine	PC	PC(38:5)	C46H82O8PN	808.6
Polar Lipid	phosphatidylcholine	PC	PC(38:4)	C46H84O8PN	810.6
Polar Lipid	phosphatidylcholine	PC	PC(38:3)	C46H86O8PN	812.6
Polar Lipid	phosphatidylcholine	PC	PC(38:2)	C46H88O8PN	814.6
Polar Lipid	phosphatidylcholine	PC	PC(38:1)	C46H90O8PN	816.6	ePC(40:8)
Polar Lipid	phosphatidylcholine	PC	PC(38:0)	C46H92O8PN	818.7	ePC(40:7)
Polar Lipid	phosphatidylcholine	PC	PC(40:8)	C48H80O8PN	830.6
Polar Lipid	phosphatidylcholine	PC	PC(40:7)	C48H82O8PN	832.6
Polar Lipid	phosphatidylcholine	PC	PC(40:6)	C48H84O8PN	834.6
Polar Lipid	phosphatidylcholine	PC	PC(40:5)	C48H86O8PN	836.6
Polar Lipid	phosphatidylcholine	PC	PC(40:4)	C48H88O8PN	838.6
Polar Lipid	phosphatidylcholine	PC	PC(40:3)	C48H90O8PN	840.6
Polar Lipid	phosphatidylcholine	PC	PC(40:2)	C48H92O8PN	842.7
Polar Lipid	phosphatidylcholine	PC	PC(42:11)	C50H78O8PN	852.5
Polar Lipid	phosphatidylcholine	PC	PC(42:10)	C50H80O8PN	854.6
Polar Lipid	phosphatidylcholine	PC	PC(42:9)	C50H82O8PN	856.6
Polar Lipid	phosphatidylcholine	PC	PC(42:8)	C50H84O8PN	858.6
Polar Lipid	phosphatidylcholine	PC	PC(42:7)	C50H86O8PN	860.6
Polar Lipid	phosphatidylcholine	PC	PC(42:6)	C50H88O8PN	862.6
Polar Lipid	phosphatidylcholine	PC	PC(42:5)	C50H90O8PN	864.6
Polar Lipid	phosphatidylcholine	PC	PC(42:4)	C50H92O8PN	866.7
Polar Lipid	phosphatidylcholine	PC	PC(42:3)	C50H94O8PN	868.7
Polar Lipid	phosphatidylcholine	PC	PC(42:2)	C50H96O8PN	870.7
Polar Lipid	phosphatidylcholine	PC	PC(44:12)	C52H80O8PN	878.6
Polar Lipid	phosphatidylcholine	PC	PC(44:11)	C52H82O8PN	880.6
Polar Lipid	phosphatidylcholine	PC	PC(44:10)	C52H84O8PN	882.6
Polar Lipid	phosphatidylcholine	PC	PC(44:9)	C52H86O8PN	884.6
Polar Lipid	phosphatidylcholine	PC	PC(44:8)	C52H88O8PN	886.6
Polar Lipid	phosphatidylcholine	PC	PC(44:7)	C52H90O8PN	888.6
Polar Lipid	phosphatidylcholine	PC	PC(44:6)	C52H92O8PN	890.7
Polar Lipid	phosphatidylcholine	PC	PC(44:5)	C52H94O8PN	892.7
Polar Lipid	phosphatidylcholine	PC	PC(44:4)	C52H96O8PN	894.7
Polar Lipid	phosphatidylcholine	PC	PC(44:3)	C52H98O8PN	896.7
Polar Lipid	phosphatidylcholine	PC	PC(44:2)	C52H100O8PN	898.7
Polar Lipid	phosphatidylcholine	Total PC
Polar Lipid	ether-phosphatidylcholine	ePC	ePC(32:3)	C40H76O7PN	714.5
Polar Lipid	ether-phosphatidylcholine	ePC	ePC(32:2)	C40H78O7PN	716.6
Polar Lipid	ether-phosphatidylcholine	ePC	ePC(32:1)	C40H80O7PN	718.6
Polar Lipid	ether-phosphatidylcholine	ePC	ePC(32:0)	C40H82O7PN	720.6
Polar Lipid	ether-phosphatidylcholine	ePC	ePC(34:4)	C42H78O7PN	740.6
Polar Lipid	ether-phosphatidylcholine	ePC	ePC(34:3)	C42H80O7PN	742.6
Polar Lipid	ether-phosphatidylcholine	ePC	ePC(34:2)	C42H82O7PN	744.6
Polar Lipid	ether-phosphatidylcholine	ePC	ePC(34:1)	C42H84O7PN	746.6
Polar Lipid	ether-phosphatidylcholine	ePC	ePC(34:0)	C42H86O7PN	748.6
Polar Lipid	ether-phosphatidylcholine	ePC	ePC(36:5)	C44H80O7PN	766.6
Polar Lipid	ether-phosphatidylcholine	ePC	ePC(36:4)	C44H82O7PN	768.6
Polar Lipid	ether-phosphatidylcholine	ePC	ePC(36:3)	C44H84O7PN	770.6
Polar Lipid	ether-phosphatidylcholine	ePC	ePC(36:2)	C44H86O7PN	772.6
Polar Lipid	ether-phosphatidylcholine	ePC	ePC(36:1)	C44H88O7PN	774.6
Polar Lipid	ether-phosphatidylcholine	ePC	ePC(36:0)	C44H90O7PN	776.6
Polar Lipid	ether-phosphatidylcholine	ePC	ePC(38:6)	C46H82O7PN	792.6
Polar Lipid	ether-phosphatidylcholine	ePC	ePC(38:5)	C46H84O7PN	794.6
Polar Lipid	ether-phosphatidylcholine	ePC	ePC(38:4)	C46H86O7PN	796.6
Polar Lipid	ether-phosphatidylcholine	ePC	ePC(38:3)	C46H88O7PN	798.6
Polar Lipid	ether-phosphatidylcholine	ePC	ePC(38:2)	C46H90O7PN	800.6
Polar Lipid	ether-phosphatidylcholine	ePC	ePC(38:1)	C46H92O7PN	802.7
Polar Lipid	ether-phosphatidylcholine	ePC	ePC(38:0)	C46H94O7PN	804.7	PC(38:7)
Polar Lipid	ether-phosphatidylcholine	ePC	ePC(40:6)	C48H86O7PN	820.6
Polar Lipid	ether-phosphatidylcholine	ePC	ePC(40:5)	C48H88O7PN	822.6
Polar Lipid	ether-phosphatidylcholine	ePC	ePC(40:4)	C48H90O7PN	824.6
Polar Lipid	ether-phosphatidylcholine	ePC	ePC(40:3)	C48H92O7PN	826.7
Polar Lipid	ether-phosphatidylcholine	ePC	ePC(40:2)	C48H94O7PN	828.7
Polar Lipid	ether-phosphatidylcholine	Total ePC
Polar Lipid	lyso-phosphocholine	LPC	LPC(16:1)	C24H48O7PN	494.3
Polar Lipid	lyso-phosphocholine	LPC	LPC(16:0)	C24H50O7PN	496.3
Polar Lipid	lyso-phosphocholine	LPC	LPC(18:3)	C26H48O7PN	518.3
Polar Lipid	lyso-phosphocholine	LPC	LPC(18:2)	C26H50O7PN	520.3
Polar Lipid	lyso-phosphocholine	LPC	LPC(18:1)	C26H52O7PN	522.3
Polar Lipid	lyso-phosphocholine	LPC	LPC(18:0)	C26H54O7PN	524.4
Polar Lipid	lyso-phosphocholine	LPC	LPC(20:5)	C28H48O7PN	542.3
Polar Lipid	lyso-phosphocholine	LPC	LPC(20:4)	C28H50O7PN	544.3
Polar Lipid	lyso-phosphocholine	LPC	LPC(20:3)	C28H52O7PN	546.3
Polar Lipid	lyso-phosphocholine	LPC	LPC(20:2)	C28H54O7PN	548.4
Polar Lipid	lyso-phosphocholine	LPC	LPC(20:1)	C28H56O7PN	550.4
Polar Lipid	lyso-phosphocholine	LPC	LPC(20:0)	C28H58O7PN	552.4
Polar Lipid	lyso-phosphocholine	LPC	LPC(22:6)	C30H50O7PN	568.3
Polar Lipid	lyso-phosphocholine	LPC	LPC(22:5)	C30H52O7PN	570.3
Polar Lipid	lyso-phosphocholine	Total LPC
Polar Lipid	phosphatidylethanolamine	PE	PE(28:1)	C33H64O8PN	634.4
Polar Lipid	phosphatidylethanolamine	PE	PE(28:0)	C33H66O8PN	636.5
Polar Lipid	phosphatidylethanolamine	PE	PE(30:1)	C35H68O8PN	662.5
Polar Lipid	phosphatidylethanolamine	PE	PE(30:0)	C35H70O8PN	664.5
Polar Lipid	phosphatidylethanolamine	PE	PE(32:2)	C37H70O8PN	688.5
Polar Lipid	phosphatidylethanolamine	PE	PE(32:1)	C37H72O8PN	690.5
Polar Lipid	phosphatidylethanolamine	PE	PE(32:0)	C37H74O8PN	692.5
Polar Lipid	phosphatidylethanolamine	PE	PE(34:4)	C39H70O8PN	712.5
Polar Lipid	phosphatidylethanolamine	PE	PE(34:3)	C39H72O8PN	714.5
Polar Lipid	phosphatidylethanolamine	PE	PE(34:2)	C39H74O8PN	716.5
Polar Lipid	phosphatidylethanolamine	PE	PE(34:1)	C39H76O8PN	718.5	PE(16:0/18:1)
Polar Lipid	phosphatidylethanolamine	PE	PE(34:0)	C39H78O8PN	720.5
Polar Lipid	phosphatidylethanolamine	PE	PE(36:6)	C41H70O8PN	736.5
Polar Lipid	phosphatidylethanolamine	PE	PE(36:5)	C41H72O8PN	738.5
Polar Lipid	phosphatidylethanolamine	PE	PE(36:4)	C41H74O8PN	740.5
Polar Lipid	phosphatidylethanolamine	PE	PE(36:3)	C41H76O8PN	742.5
Polar Lipid	phosphatidylethanolamine	PE	PE(36:2)	C41H78O8PN	744.5
Polar Lipid	phosphatidylethanolamine	PE	PE(36:1)	C41H80O8PN	746.6
Polar Lipid	phosphatidylethanolamine	PE	PE(36:0)	C41H82O8PN	748.6	ePE(38:7)
Polar Lipid	phosphatidylethanolamine	PE	PE(38:6)	C43H74O8PN	764.5	PE(16:0/22:6)
Polar Lipid	phosphatidylethanolamine	PE	PE(38:5)	C43H76O8PN	766.5
Polar Lipid	phosphatidylethanolamine	PE	PE(38:4)	C43H78O8PN	768.5
Polar Lipid	phosphatidylethanolamine	PE	PE(38:3)	C43H80O8PN	770.6
Polar Lipid	phosphatidylethanolamine	PE	PE(38:2)	C43H82O8PN	772.6
Polar Lipid	phosphatidylethanolamine	PE	PE(38:1)	C43H84O8PN	774.6
Polar Lipid	phosphatidylethanolamine	PE	PE(38:0)	C43H86O8PN	776.6	ePE(40:7)
Polar Lipid	phosphatidylethanolamine	PE	PE(40:8)	C45H74O8PN	788.5
Polar Lipid	phosphatidylethanolamine	PE	PE(40:7)	C45H76O8PN	790.5
Polar Lipid	phosphatidylethanolamine	PE	PE(40:6)	C45H78O8PN	792.5
Polar Lipid	phosphatidylethanolamine	PE	PE(40:5)	C45H80O8PN	794.6
Polar Lipid	phosphatidylethanolamine	PE	PE(40:4)	C45H82O8PN	796.6
Polar Lipid	phosphatidylethanolamine	PE	PE(40:3)	C45H84O8PN	798.6
Polar Lipid	phosphatidylethanolamine	PE	PE(40:2)	C45H86O8PN	800.6
Polar Lipid	phosphatidylethanolamine	PE	PE(42:10)	C47H74O8PN	812.5
Polar Lipid	phosphatidylethanolamine	PE	PE(42:9)	C47H76O8PN	814.5
Polar Lipid	phosphatidylethanolamine	PE	PE(42:8)	C47H78O8PN	816.5
Polar Lipid	phosphatidylethanolamine	PE	PE(42:7)	C47H80O8PN	818.6
Polar Lipid	phosphatidylethanolamine	PE	PE(42:6)	C47H82O8PN	820.6
Polar Lipid	phosphatidylethanolamine	PE	PE(42:5)	C47H84O8PN	822.6
Polar Lipid	phosphatidylethanolamine	PE	PE(42:4)	C47H86O8PN	824.6
Polar Lipid	phosphatidylethanolamine	PE	PE(42:3)	C47H88O8PN	826.6
Polar Lipid	phosphatidylethanolamine	PE	PE(42:2)	C47H90O8PN	828.6
Polar Lipid	phosphatidylethanolamine	PE	PE(44:12)	C49H74O8PN	836.5	PC(22:6/22:6)
Polar Lipid	phosphatidylethanolamine	PE	PE(44:11)	C49H76O8PN	838.5
Polar Lipid	phosphatidylethanolamine	PE	PE(44:10)	C49H78O8PN	840.5
Polar Lipid	phosphatidylethanolamine	PE	PE(44:9)	C49H80O8PN	842.6
Polar Lipid	phosphatidylethanolamine	PE	PE(44:8)	C49H82O8PN	844.6
Polar Lipid	phosphatidylethanolamine	PE	PE(44:7)	C49H84O8PN	846.6
Polar Lipid	phosphatidylethanolamine	PE	PE(44:6)	C49H86O8PN	848.6
Polar Lipid	phosphatidylethanolamine	PE	PE(44:5)	C49H88O8PN	850.6
Polar Lipid	phosphatidylethanolamine	PE	PE(44:4)	C49H90O8PN	852.6
Polar Lipid	phosphatidylethanolamine	PE	PE(44:3)	C49H92O8PN	854.7
Polar Lipid	phosphatidylethanolamine	PE	PE(44:2)	C49H94O8PN	856.7
Polar Lipid	phosphatidylethanolamine	PE	PE(46:12)	C51H78O8PN	864.55		PFOS
Polar Lipid	phosphatidylethanolamine	PE	PE(46:11)	C51H80O8PN	866.57		PFOS
Polar Lipid	phosphatidylethanolamine	PE	PE(46:10)	C51H82O8PN	868.58		PFOS
Polar Lipid	phosphatidylethanolamine	Total PE
Polar Lipid	ether-phosphatidylethanolamine	ePE	ePE(32:3)	C37H70O7PN	672.5
Polar Lipid	ether-phosphatidylethanolamine	ePE	ePE(32:2)	C37H72O7PN	674.5
Polar Lipid	ether-phosphatidylethanolamine	ePE	ePE(32:1)	C37H74O7PN	676.5
Polar Lipid	ether-phosphatidylethanolamine	ePE	ePE(32:0)	C37H76O7PN	678.5
Polar Lipid	ether-phosphatidylethanolamine	ePE	ePE(34:4)	C39H72O7PN	698.5
Polar Lipid	ether-phosphatidylethanolamine	ePE	ePE(34:3)	C39H74O7PN	700.5
Polar Lipid	ether-phosphatidylethanolamine	ePE	ePE(34:2)	C39H76O7PN	702.5
Polar Lipid	ether-phosphatidylethanolamine	ePE	ePE(34:1)	C39H78O7PN	704.6
Polar Lipid	ether-phosphatidylethanolamine	ePE	ePE(34:0)	C39H80O7PN	706.6
Polar Lipid	ether-phosphatidylethanolamine	ePE	ePE(36:5)	C41H74O7PN	724.5
Polar Lipid	ether-phosphatidylethanolamine	ePE	ePE(36:4)	C41H76O7PN	726.5
Polar Lipid	ether-phosphatidylethanolamine	ePE	ePE(36:3)	C41H78O7PN	728.6
Polar Lipid	ether-phosphatidylethanolamine	ePE	ePE(36:2)	C41H80O7PN	730.6
Polar Lipid	ether-phosphatidylethanolamine	ePE	ePE(36:1)	C41H82O7PN	732.6
Polar Lipid	ether-phosphatidylethanolamine	ePE	ePE(36:0)	C41H84O7PN	734.6
Polar Lipid	ether-phosphatidylethanolamine	ePE	ePE(38:6)	C43H76O7PN	750.5
Polar Lipid	ether-phosphatidylethanolamine	ePE	ePE(38:5)	C43H78O7PN	752.6
Polar Lipid	ether-phosphatidylethanolamine	ePE	ePE(38:4)	C43H80O7PN	754.6
Polar Lipid	ether-phosphatidylethanolamine	ePE	ePE(38:3)	C43H82O7PN	756.6
Polar Lipid	ether-phosphatidylethanolamine	ePE	ePE(38:2)	C43H84O7PN	758.6
Polar Lipid	ether-phosphatidylethanolamine	ePE	ePE(38:1)	C43H86O7PN	760.6
Polar Lipid	ether-phosphatidylethanolamine	ePE	ePE(38:0)	C43H88O7PN	762.6	PE(38:7)
Polar Lipid	ether-phosphatidylethanolamine	ePE	ePE(40:6)	C45H80O7PN	778.6
Polar Lipid	ether-phosphatidylethanolamine	ePE	ePE(40:5)	C45H82O7PN	780.6
Polar Lipid	ether-phosphatidylethanolamine	ePE	ePE(40:4)	C45H84O7PN	782.6
Polar Lipid	ether-phosphatidylethanolamine	ePE	ePE(40:3)	C45H86O7PN	784.6
Polar Lipid	ether-phosphatidylethanolamine	ePE	ePE(40:2)	C45H88O7PN	786.6
Polar Lipid	ether-phosphatidylethanolamine	Total ePE
Polar Lipid	lyso-phosphatidylethanolamine	LPE	LPE(16:1)	C21H42O7PN	452.3
Polar Lipid	lyso-phosphatidylethanolamine	LPE	LPE(16:0)	C21H44O7PN	454.3
Polar Lipid	lyso-phosphatidylethanolamine	LPE	LPE(18:3)	C23H42O7PN	476.3
Polar Lipid	lyso-phosphatidylethanolamine	LPE	LPE(18:2)	C23H44O7PN	478.3
Polar Lipid	lyso-phosphatidylethanolamine	LPE	LPE(18:1)	C23H46O7PN	480.3
Polar Lipid	lyso-phosphatidylethanolamine	LPE	LPE(20:5)	C25H42O7PN	500.3
Polar Lipid	lyso-phosphatidylethanolamine	LPE	LPE(20:4)	C25H44O7PN	502.3
Polar Lipid	lyso-phosphatidylethanolamine	LPE	LPE(20:3)	C25H46O7PN	504.3
Polar Lipid	lyso-phosphatidylethanolamine	LPE	LPE(20:2)	C25H48O7PN	506.3
Polar Lipid	lyso-phosphatidylethanolamine	LPE	LPE(20:1)	C25H50O7PN	508.3
Polar Lipid	lyso-phosphatidylethanolamine	LPE	LPE(20:0)	C25H52O7PN	510.3
Polar Lipid	lyso-phosphatidylethanolamine	LPE	LPE(22:6)	C27H44O7PN	526.3
Polar Lipid	lyso-phosphatidylethanolamine	LPE	LPE(22:5)	C27H46O7PN	528.3
Polar Lipid	lyso-phosphatidylethanolamine	Total LPE
Polar Lipid	phosphatidylethanolamine-ceramides	PE-Cer	PE-Cer(16:1)	C36H71O6PN2	659.5
Polar Lipid	phosphatidylethanolamine-ceramides	PE-Cer	PE-Cer(16:0)	C36H73O6PN2	661.5
Polar Lipid	phosphatidylethanolamine-ceramides	PE-Cer	PE-Cer(18:1)	C38H75O6PN2	687.5
Polar Lipid	phosphatidylethanolamine-ceramides	PE-Cer	PE-Cer(18:0)	C38H77O6PN2	689.5
Polar Lipid	phosphatidylethanolamine-ceramides	PE-Cer	PE-Cer(24:0)	C44H89O6PN2	773.6
Polar Lipid	phosphatidylethanolamine-ceramides	Total PE-Cer
Polar Lipid	phosphatidylglycerol	PG	PG(30:1)	C36H69O10P	691.45
Polar Lipid	phosphatidylglycerol	PG	PG(30:0)	C36H71O10P	693.47
Polar Lipid	phosphatidylglycerol	PG	PG(32:2)	C38H71O10P	717.47
Polar Lipid	phosphatidylglycerol	PG	PG(32:1)	C38H73O10P	719.48
Polar Lipid	phosphatidylglycerol	PG	PG(32:0)	C38H75O10P	721.5
Polar Lipid	phosphatidylglycerol	PG	PG(34:4)	C40H71O10P	741.47
Polar Lipid	phosphatidylglycerol	PG	PG(34:3)	C40H73O10P	743.48
Polar Lipid	phosphatidylglycerol	PG	PG(34:2)	C40H75O10P	745.5
Polar Lipid	phosphatidylglycerol	PG	PG(34:1)	C40H77O10P	747.52
Polar Lipid	phosphatidylglycerol	PG	PG(34:0)	C40H79O10P	749.53
Polar Lipid	phosphatidylglycerol	PG	PG(36:4)	C42H75O10P	769.5
Polar Lipid	phosphatidylglycerol	PG	PG(36:3)	C42H77O10P	771.52
Polar Lipid	phosphatidylglycerol	PG	PG(36:2)	C42H79O10P	773.53
Polar Lipid	phosphatidylglycerol	PG	PG(36:1)	C42H81O10P	775.55
Polar Lipid	phosphatidylglycerol	PG	PG(38:6)	C44H75O10P	793.5
Polar Lipid	phosphatidylglycerol	PG	PG(38:5)	C44H77O10P	795.52
Polar Lipid	phosphatidylglycerol	Total PG
Polar Lipid	phosphatidylinositol	PI	PI(34:4)	C43H75O13P	848.5
Polar Lipid	phosphatidylinositol	PI	PI(34:3)	C43H77O13P	850.5
Polar Lipid	phosphatidylinositol	PI	PI(34:2)	C43H79O13P	852.5
Polar Lipid	phosphatidylinositol	PI	PI(34:1)	C43H81O13P	854.5
Polar Lipid	phosphatidylinositol	PI	PI(36:6)	C45H75O13P	872.5
Polar Lipid	phosphatidylinositol	PI	PI(36:5)	C45H77O13P	874.5
Polar Lipid	phosphatidylinositol	PI	PI(36:4)	C45H79O13P	876.5
Polar Lipid	phosphatidylinositol	PI	PI(36:3)	C45H81O13P	878.5
Polar Lipid	phosphatidylinositol	PI	PI(36:2)	C45H83O13P	880.6
Polar Lipid	phosphatidylinositol	PI	PI(36:1)	C45H85O13P	882.6
Polar Lipid	phosphatidylinositol	PI	PI(38:6)	C47H79O13P	900.5
Polar Lipid	phosphatidylinositol	PI	PI(38:5)	C47H81O13P	902.5
Polar Lipid	phosphatidylinositol	PI	PI(38:4)	C47H83O13P	904.6
Polar Lipid	phosphatidylinositol	PI	PI(38:3)	C47H85O13P	906.6
Polar Lipid	phosphatidylinositol	PI	PI(38:2)	C47H87O13P	908.6
Polar Lipid	phosphatidylinositol	PI	PI(38:1)	C47H89O13P	910.6
Polar Lipid	phosphatidylinositol	PI	PI(38:0)	C47H91O13P	912.6
Polar Lipid	phosphatidylinositol	PI	PI(40:8)	C49H79O13P	924.5
Polar Lipid	phosphatidylinositol	PI	PI(40:7)	C49H81O13P	926.5
Polar Lipid	phosphatidylinositol	PI	PI(40:6)	C49H83O13P	928.6
Polar Lipid	phosphatidylinositol	PI	PI(40:5)	C49H85O13P	930.6
Polar Lipid	phosphatidylinositol	PI	PI(40:4)	C49H87O13P	932.6
Polar Lipid	phosphatidylinositol	PI	PI(40:3)	C49H89O13P	934.6
Polar Lipid	phosphatidylinositol	PI	PI(40:2)	C49H91O13P	936.6
Polar Lipid	phosphatidylinositol	PI	PI(40:1)	C49H93O13P	938.6
Polar Lipid	phosphatidylinositol	PI	PI(40:0)	C49H95O13P	940.7
Polar Lipid	phosphatidylinositol	Total PI
Polar Lipid	phosphatidylserines	PS	PS(32:1)	C38H72O10PN	734.5
Polar Lipid	phosphatidylserines	PS	PS(32:0)	C38H74O10PN	736.5
Polar Lipid	phosphatidylserines	PS	PS(34:4)	C40H70O10PN	756.5
Polar Lipid	phosphatidylserines	PS	PS(34:3)	C40H72O10PN	758.5
Polar Lipid	phosphatidylserines	PS	PS(34:2)	C40H74O10PN	760.5
Polar Lipid	phosphatidylserines	PS	PS(34:1)	C40H76O10PN	762.5
Polar Lipid	phosphatidylserines	PS	PS(34:0)	C40H78O10PN	764.5
Polar Lipid	phosphatidylserines	PS	PS(36:6)	C42H70O10PN	780.5
Polar Lipid	phosphatidylserines	PS	PS(36:5)	C42H72O10PN	782.5
Polar Lipid	phosphatidylserines	PS	PS(36:4)	C42H74O10PN	784.5
Polar Lipid	phosphatidylserines	PS	PS(36:3)	C42H76O10PN	786.5
Polar Lipid	phosphatidylserines	PS	PS(36:2)	C42H78O10PN	788.5
Polar Lipid	phosphatidylserines	PS	PS(36:1)	C42H80O10PN	790.6
Polar Lipid	phosphatidylserines	PS	PS(36:0)	C42H82O10PN	792.6	ePS(38:7)
Polar Lipid	phosphatidylserines	PS	PS(38:7)	C44H72O10PN	806.5
Polar Lipid	phosphatidylserines	PS	PS(38:6)	C44H74O10PN	808.5
Polar Lipid	phosphatidylserines	PS	PS(38:5)	C44H76O10PN	810.5
Polar Lipid	phosphatidylserines	PS	PS(38:4)	C44H78O10PN	812.5
Polar Lipid	phosphatidylserines	PS	PS(38:3)	C44H80O10PN	814.6
Polar Lipid	phosphatidylserines	PS	PS(38:2)	C44H82O10PN	816.6
Polar Lipid	phosphatidylserines	PS	PS(38:1)	C44H84O10PN	818.6
Polar Lipid	phosphatidylserines	PS	PS(38:0)	C44H86O10PN	820.6	ePS(40:7)
Polar Lipid	phosphatidylserines	PS	PS(40:8)	C46H74O10PN	832.5
Polar Lipid	phosphatidylserines	PS	PS(40:7)	C46H76O10PN	834.5
Polar Lipid	phosphatidylserines	PS	PS(40:6)	C46H78O10PN	836.5
Polar Lipid	phosphatidylserines	PS	PS(40:5)	C46H80O10PN	838.6
Polar Lipid	phosphatidylserines	PS	PS(40:4)	C46H82O10PN	840.6
Polar Lipid	phosphatidylserines	PS	PS(40:3)	C46H84O10PN	842.6
Polar Lipid	phosphatidylserines	PS	PS(40:2)	C46H86O10PN	844.6
Polar Lipid	phosphatidylserines	PS	PS(40:1)	C46H88O10PN	846.6	ePS(42:8)
Polar Lipid	phosphatidylserines	PS	PS(42:11)	C48H72O10PN	854.5
Polar Lipid	phosphatidylserines	PS	PS(42:10)	C48H74O10PN	856.5
Polar Lipid	phosphatidylserines	PS	PS(42:9)	C48H76O10PN	858.5
Polar Lipid	phosphatidylserines	PS	PS(42:8)	C48H78O10PN	860.5
Polar Lipid	phosphatidylserines	PS	PS(42:7)	C48H80O10PN	862.6
Polar Lipid	phosphatidylserines	PS	PS(42:6)	C48H82O10PN	864.6
Polar Lipid	phosphatidylserines	PS	PS(42:5)	C48H84O10PN	866.6
Polar Lipid	phosphatidylserines	PS	PS(44:12)	C50H74O10PN	880.5
Polar Lipid	phosphatidylserines	PS	PS(44:11)	C50H76O10PN	882.5
Polar Lipid	phosphatidylserines	PS	PS(44:10)	C50H78O10PN	884.5
Polar Lipid	phosphatidylserines	PS	PS(44:9)	C50H80O10PN	886.6
Polar Lipid	phosphatidylserines	PS	PS(44:8)	C50H82O10PN	888.6
Polar Lipid	phosphatidylserines	PS	PS(44:7)	C50H84O10PN	890.6
Polar Lipid	phosphatidylserines	PS	PS(44:6)	C50H86O10PN	892.6
Polar Lipid	phosphatidylserines	PS	PS(44:5)	C50H88O10PN	894.6
Polar Lipid	phosphatidylserines	PS	PS(44:4)	C50H90O10PN	896.6
Polar Lipid	phosphatidylserines	PS	PS(44:3)	C50H92O10PN	898.6
Polar Lipid	phosphatidylserines	PS	PS(44:2)	C50H94O10PN	900.7
Polar Lipid	phosphatidylserines	Total PS
Polar Lipid	ether-phosphatidylserines	ePS	ePS(34:2)	C40H76O9PN	746.5
Polar Lipid	ether-phosphatidylserines	ePS	ePS(34:1)	C40H78O9PN	748.5
Polar Lipid	ether-phosphatidylserines	ePS	ePS(36:3)	C42H78O9PN	772.5
Polar Lipid	ether-phosphatidylserines	ePS	ePS(36:2)	C42H80O9PN	774.6
Polar Lipid	ether-phosphatidylserines	ePS	ePS(36:1)	C42H82O9PN	776.6
Polar Lipid	ether-phosphatidylserines	ePS	ePS(36:0)	C42H84O9PN	778.6
Polar Lipid	ether-phosphatidylserines	ePS	ePS(38:6)	C44H76O9PN	794.5
Polar Lipid	ether-phosphatidylserines	ePS	ePS(38:5)	C44H78O9PN	796.5
Polar Lipid	ether-phosphatidylserines	ePS	ePS(38:4)	C44H80O9PN	798.6
Polar Lipid	ether-phosphatidylserines	ePS	ePS(38:3)	C44H82O9PN	800.6
Polar Lipid	ether-phosphatidylserines	ePS	ePS(38:2)	C44H84O9PN	802.6
Polar Lipid	ether-phosphatidylserines	ePS	ePS(38:1)	C44H86O9PN	804.6
Polar Lipid	ether-phosphatidylserines	ePS	ePS(40:5)	C46H82O9PN	824.6
Polar Lipid	ether-phosphatidylserines	ePS	ePS(40:4)	C46H84O9PN	826.6
Polar Lipid	ether-phosphatidylserines	ePS	ePS(40:3)	C46H86O9PN	828.6
Polar Lipid	ether-phosphatidylserines	ePS	ePS(40:2)	C46H88O9PN	830.6
Polar Lipid	ether-phosphatidylserines	Total ePS
Polar Lipid	sphingomyelin and dihydrosphingomyelin	SM and DSM	SM(16:1)	C39H77N2O6P	701.5
Polar Lipid	sphingomyelin and dihydrosphingomyelin	SM and DSM	SM(16:0)	C39H79N2O6P	703.6
Polar Lipid	sphingomyelin and dihydrosphingomyelin	SM and DSM	DSM(16:0)	C39H81N2O6P	705.6
Polar Lipid	sphingomyelin and dihydrosphingomyelin	SM and DSM	SM(18:1)	C41H81N2O6P	729.6
Polar Lipid	sphingomyelin and dihydrosphingomyelin	SM and DSM	SM(18:0)	C41H83N2O6P	731.6
Polar Lipid	sphingomyelin and dihydrosphingomyelin	SM and DSM	DSM(18:0)	C41H85N2O6P	733.6
Polar Lipid	sphingomyelin and dihydrosphingomyelin	SM and DSM	SM(22:1)	C45H89N2O6P	785.6
Polar Lipid	sphingomyelin and dihydrosphingomyelin	SM and DSM	SM(22:0)	C45H91N2O6P	787.7
Polar Lipid	sphingomyelin and dihydrosphingomyelin	SM and DSM	DSM(22:0)	C45H93N2O6P	789.7
Polar Lipid	sphingomyelin and dihydrosphingomyelin	SM and DSM	SM(24:1)	C47H93N2O6P	813.7
Polar Lipid	sphingomyelin and dihydrosphingomyelin	SM and DSM	SM(24:0)	C47H95N2O6P	815.7
Polar Lipid	sphingomyelin and dihydrosphingomyelin	SM and DSM	DSM(24:0)	C47H97N2O6P	817.7
Polar Lipid	sphingomyelin and dihydrosphingomyelin	Total SM and DSM
Polar Lipid	Total Polar Lipids	Total Polar Lipids (PG+PA+LPC+PC+SM+DSM+ePC+LPE+PE+(PECer)+ePE+PI+PS+ePS)
Fatty acids	Fatty acids	FA	FA(14:0)	C14H28O2	227.2
Fatty acids	Fatty acids	FA	FA(16:3)	C16H26O2	249.18		PFOA and PFHxS
Fatty acids	Fatty acids	FA	FA(16:2)	C16H28O2	251.2		PFOA and PFHxS
Fatty acids	Fatty acids	FA	FA(16:1)	C16H30O2	253.22
Fatty acids	Fatty acids	FA	FA(16:0)	C16H32O2	255.23
Fatty acids	Fatty acids	FA	FA(18:3)	C18H30O2	277.22
Fatty acids	Fatty acids	FA	FA(18:2)	C18H32O2	279.23
Fatty acids	Fatty acids	FA	FA(18:1)	C18H34O2	281.25
Fatty acids	Fatty acids	FA	FA(18:0)	C18H36O2	283.26
Fatty acids	Fatty acids	FA	FA(20:5)	C20H30O2	301.22
Fatty acids	Fatty acids	FA	FA(20:4)	C20H32O2	303.23
Fatty acids	Fatty acids	FA	FA(20:3)	C20H34O2	305.25
Fatty acids	Fatty acids	FA	FA(20:2)	C20H36O2	307.26
Fatty acids	Fatty acids	FA	FA(20:1)	C20H38O2	309.28
Fatty acids	Fatty acids	FA	FA(20:0)	C20H40O2	311.29
Fatty acids	Fatty acids	FA	FA(22:6)	C22H32O2	327.23
Fatty acids	Fatty acids	FA	FA(22:5)	C22H34O2	329.25
Fatty acids	Fatty acids	FA	FA(22:4)	C22H36O2	331.26
Fatty acids	Fatty acids	FA	FA(22:3)	C22H38O2	333.28
Fatty acids	Fatty acids	FA	FA(22:2)	C22H40O2	335.29
Fatty acids	Fatty acids	FA	FA(22:1)	C22H42O2	337.31
Fatty acids	Fatty acids	FA	FA(22:0)	C22H44O2	339.33
Fatty acids	Fatty acids	FA	FA(24:1)	C24H46O2	365.34		PFOS
Fatty acids	Fatty acids	FA	FA(24:0)	C24H48O2	367.36		PFOS
Fatty acids	Fatty acids	FA	FA(26:1)	C26H50O2	393.37		PFOS
Fatty acids	Fatty acids	FA	FA(26:0)	C26H52O2	395.39		PFOS
Fatty acids	Fatty acids	Total FA
Total	Total Lipids	Total Polar+FA Signal Detected					PFOA and PFHxS

## Sheet: Table S7
Table S7. Results from individual permutation ANOVAs conducted in this study.
group	Chemical	Metric	Age (hpf)	Treatment Degress of Freedom	Treatment Sums of Squares Error	Treatment Mean Squared Error	Residual Degrees of Freedom	Residual Sums of Squares Error	Residual Mean Squared Error	P-Value	Number of Iterations	Intercept	Control Coefficient	First Dose Coefficient	Second Dose Coefficient	Third Dose Coefficient	Fourth Dose Coefficient
morph	PFHxS	Impaired Equilibrium	96	5	0.865058	0.173012	565	31.9896	0.0566187	0.009664	10000000	0.0611659	-0.0194993	0.0335709	0.0325841	0.0440972	-0.029587
morph	PFOA	Impaired Equilibrium	96	5	8.18356	1.63671	559	77.3032	0.138288	0	10000000	0.188448	-0.0530318	-0.0305537	-0.0634484	0.191986	0.122663
morph	PFHxS	Swim Bladder	96	5	0	0	565	0	0	1	51	0	0	0	0	0	0
morph	PFOA	Swim Bladder	96	5	0	0	559	0	0	1	51	0	0	0	0	0	0
morph	PFHxS	Spine Curvature	96	5	0.00868056	0.00173611	570	0.989583	0.00173611	1	10000000	0.00173611	-0.00173611	-0.00173611	-0.00173611	0.00868056	-0.00173611
morph	PFOA	Spine Curvature	96	5	0.133681	0.0267361	570	4.82292	0.00846126	0.0197412	10000000	0.00868056	-0.00868056	0.00173611	-0.00868056	-0.00868056	0.0329861
morph	PFHxS	Survival	96	5	0.0416667	0.00833333	570	5.89583	0.0103436	0.751247	10000000	0.989583	0.0104167	-2.67147e-16	0.0104167	-0.0104167	-2.78962e-16
morph	PFOA	Survival	96	5	0.342014	0.0684028	570	10.4479	0.0183297	0.0038626	10000000	0.980903	0.0190972	0.00868056	0.0190972	-0.0225694	-0.0434028
morph	PFHxS	Impaired Equilibrium	120	5	6.14505	1.22901	451	41.4742	0.0919605	0	10000000	0.142497	-0.0719088	0.0927971	0.107503	0.145965	-0.131859
morph	PFOA	Impaired Equilibrium	120	5	6.40268	1.28054	539	68.0634	0.126277	0	10000000	0.169834	-0.0865005	0.000378946	-0.0102594	0.136049	0.130166
morph	PFHxS	Swim Bladder	120	5	0.202221	0.0404442	451	5.719	0.0126807	0.0061436	10000000	0.0155826	-0.00381787	-0.0155826	0.0469174	0.00364819	-0.0155826
morph	PFOA	Swim Bladder	120	5	0.31132	0.062264	539	9.50519	0.0176349	0.0033999	10000000	0.0194775	-0.0194775	-0.00883917	-0.00883917	0.0511108	0.00552253
morph	PFHxS	Spine Curvature	120	5	19.0347	3.80694	570	67.4583	0.118348	0	10000000	0.184028	-0.111111	-0.0173611	0.201389	0.284722	-0.173611
morph	PFOA	Spine Curvature	120	5	0.180556	0.0361111	570	9.64583	0.0169225	0.072111	10000000	0.0173611	-0.0173611	-0.0173611	0.0138889	0.0243056	0.0138889
morph	PFHxS	Survival	120	5	15.7587	3.15174	570	78.6562	0.137993	0	10000000	0.793403	0.0920139	-0.0850694	-0.126736	-0.251736	0.185764
morph	PFOA	Survival	120	5	2.34201	0.468403	570	26.9896	0.0473501	0	10000000	0.946181	0.0538194	0.0329861	0.0329861	-0.0607639	-0.112847
morph	PFOS	Impaired Equilibrium	96	5	1.65451	0.330903	570	70.8021	0.124214	0.0225378	10000000	0.147569	-0.0329861	-0.0642361	-0.00173611	0.0711806	0.0711806
morph	PFOS	Spine Curvature	96	5	0.208333	0.0416667	570	5.72917	0.0100512	0.0035614	10000000	0.0104167	-0.0104167	-0.0104167	-0.0104167	-0.0104167	0.0416667
morph	PFOS	Survival	96	5	0.534722	0.106944	570	15.0208	0.0263523	0.0018536	10000000	0.972222	0.0277778	0.00694444	0.0173611	0.00694444	-0.0659722
morph	PFOS	Impaired Equilibrium	120	5	4.78327	0.956653	411	50.7707	0.12353	1.3e-06	10000000	0.1924	-0.138052	0.000370854	0.038369	0.0902085	0.158951
morph	PFOS	Swim Bladder	120	5	0.723075	0.144615	411	11.8716	0.0288848	0.0005828	10000000	0.0454601	-0.0345905	-0.0454601	0.0160784	0.0197573	0.089675
morph	PFOS	Spine Curvature	120	5	24.3698	4.87396	570	82.1146	0.144061	0	10000000	0.244792	-0.203125	-0.130208	0.0677083	0.234375	0.276042
morph	PFOS	Survival	120	5	30.3906	6.07813	570	84.7188	0.148629	0	10000000	0.723958	0.234375	0.140625	-0.046875	-0.244792	-0.338542
behavior	PFHxS	Bout Frequency (count/sec)	120	5	0.551357	0.110271	429	2.87388	0.00669901	0	10000000	0.163847	0.0258845	0.00718996	-0.00894429	-0.0313134	0.0529821
behavior	PFHxS	Bout Duration (sec)	120	5	2.67156	0.534312	426	5.26002	0.0123475	0	10000000	0.347187	-0.0292128	0.0451286	0.0980438	0.08946	-0.0904869
behavior	PFHxS	Bout Speed (mm/sec)	120	5	849.865	169.973	426	1615.27	3.7917	0	10000000	15.7083	0.197155	0.968465	0.900487	0.772436	-0.0244865
behavior	PFHxS	Bout Turning Angle (radians)	120	5	0.00648479	0.00129696	426	0.590553	0.00138627	0.454042	10000000	-0.00179671	-0.00253236	0.00591412	0.00477061	-0.00841389	0.000505687
behavior	PFHxS	Swim Time (sec)	120	5	131410	26282.1	426	672963	1579.73	0	10000000	77.6683	3.07985	11.3953	12.3111	3.32445	4.61082
behavior	PFHxS	Swim Distance (mm)	120	5	7.09253e+07	1.41851e+07	429	1.43501e+08	334502	0	10000000	1289.7	40.3046	293.228	374.022	112.764	-29.522
behavior	PFHxS	Step Length (mm)	120	5	0.0379903	0.00759807	429	0.0768647	0.000179172	0	10000000	0.0298486	0.000932804	0.00678643	0.00865631	0.00260979	-0.000683252
behavior	PFHxS	Step Variance	120	5	0.850296	0.170059	429	0.872517	0.00203384	0	10000000	0.173224	0.00367434	0.0336979	0.0407209	0.01562	-0.0077963
behavior	PFHxS	Turning Angle Mean (radians)	120	5	0.00465793	0.000931585	426	1.0254	0.00240704	0.859449	10000000	-0.00250471	-0.00430256	0.00546893	0.00132006	-0.00433588	0.000787319
behavior	PFHxS	Turning Angle Variance	120	5	3.5978	0.719559	426	6.77436	0.0159023	0	10000000	0.854464	-0.00208482	-0.0490721	-0.0545212	-0.103677	0.0285369
behavior	PFHxS	Startle Time (sec)	120	5	88.8391	17.7678	429	149.855	0.349313	0	10000000	1.93848	0.256273	0.208646	0.250961	-0.0215186	0.190841
behavior	PFHxS	Startle Magnitude(mm/s)	120	5	114139	22827.7	429	136188	317.454	0	10000000	58.9895	7.15048	10.877	9.98037	0.939148	3.02696
behavior	PFHxS	Startle Distance (mm)	120	5	49833.9	9966.78	429	55915.5	130.339	0	10000000	25.8369	0.618077	6.56839	11.6747	4.40793	-2.53537
behavior	PFHxS	Distance After Startle (mm)	120	5	15151	3030.2	429	21708.2	50.6018	0	10000000	13.6241	0.776101	4.07532	6.18581	2.60029	-2.45673
behavior	PFOA	Bout Frequency (count/sec)	120	5	1.00313	0.200626	515	5.83735	0.0113347	0	10000000	0.221808	0.0293332	0.00495106	0.0136159	0.0259183	0.022311
behavior	PFOA	Bout Duration (sec)	120	5	0.658947	0.131789	515	4.58573	0.00890432	0	10000000	0.30415	-0.00755363	-0.0102658	0.0247373	0.0426722	0.01848
behavior	PFOA	Bout Speed (mm/sec)	120	5	392.255	78.451	515	1783.6	3.46329	0	10000000	14.5992	0.1767	-0.0370668	0.260692	0.57336	0.862868
behavior	PFOA	Bout Turning Angle (radians)	120	5	0.000638302	0.00012766	515	0.523209	0.00101594	0.986658	10000000	0.000578425	-0.000551415	0.00014334	-6.3166e-05	0.00219387	-0.000207516
behavior	PFOA	Swim Time (sec)	120	5	277251	55450.3	515	1.328e+06	2578.64	0	10000000	96.5958	12.4004	0.659421	11.2333	15.8316	10.1983
behavior	PFOA	Swim Distance (mm)	120	5	8.92257e+07	1.78451e+07	515	2.88145e+08	559506	0	10000000	1442.27	156.413	-5.62398	226.565	298.427	222.139
behavior	PFOA	Step Length (mm)	120	5	0.0477927	0.00955854	515	0.154342	0.000299693	0	10000000	0.0333798	0.00362	-0.000130161	0.00524358	0.00690676	0.00514115
behavior	PFOA	Step Variance	120	5	0.684788	0.136958	515	1.87025	0.00363156	0	10000000	0.168395	0.00977234	-0.00115695	0.0231325	0.0250018	0.0214308
behavior	PFOA	Turning Angle Mean (radians)	120	5	0.0024106	0.00048212	515	0.829169	0.00161004	0.913391	10000000	0.00129411	-0.000100179	0.000837266	-0.00207133	0.00353448	0.000885799
behavior	PFOA	Turning Angle Variance	120	5	2.44069	0.488139	515	5.85606	0.011371	0	10000000	0.885109	-0.00764928	0.00358322	-0.0455534	-0.046813	-0.0492032
behavior	PFOA	Startle Time (sec)	120	5	33.5707	6.71414	515	233.484	0.453367	0	10000000	1.72211	0.0722029	0.149408	0.0845672	0.142013	0.113236
behavior	PFOA	Startle Magnitude(mm/s)	120	5	78069	15613.8	515	285350	554.078	0	10000000	56.5255	1.76734	1.51011	9.23327	6.65744	7.31459
behavior	PFOA	Startle Distance (mm)	120	5	45995.5	9199.11	515	193170	375.088	0	10000000	25.1252	-0.954643	-0.740113	8.00468	6.90969	6.12649
behavior	PFOA	Distance After Startle (mm)	120	5	11540.2	2308.05	515	50595.8	98.2443	0	10000000	12.7938	-0.287441	-0.0244675	3.84177	2.98372	3.33472
lipid	PFOS	LPC(16:1)	120	5	0.0235471	0.00470941	24	0.179757	0.00748987	0.675359	10000000	0.128933	-0.000133333	0.0458667	-0.0427333	-0.0209333	-0.000533333
lipid	PFOS	LPC(16:0)	120	5	1.83787	0.367574	24	5.09339	0.212225	0.166255	10000000	1.12323	0.0233667	0.473767	-0.163433	-0.244833	0.116767
lipid	PFOS	LPC(18:2)	120	5	0.015963	0.00319259	24	0.065358	0.00272325	0.351394	10000000	0.130967	0.00483333	0.0226333	-0.00996667	-0.0449667	0.0226333
lipid	PFOS	LPC(18:1)	120	5	0.185046	0.0370092	24	0.509485	0.0212285	0.163631	10000000	0.396633	-0.00703333	0.129567	-0.0490333	-0.0922333	0.0767667
lipid	PFOS	LPC(18:0)	120	5	0.0703407	0.0140681	24	0.317881	0.013245	0.405505	10000000	0.234733	-0.0321333	0.0910667	-0.0287333	-0.0555333	-0.00333333
lipid	PFOS	LPC(22:6)	120	5	0.0551522	0.0110304	24	0.543709	0.0226545	0.784926	10000000	0.397567	0.00163333	0.0184333	-0.0827667	-0.0163667	0.0246333
lipid	PFOS	Total_LPC	120	5	6.40949	1.2819	24	24.9736	1.04057	0.325592	10000000	2.77907	0.106933	0.801933	-0.483267	-0.525467	0.287333
lipid	PFOS	PC(30:0)	120	5	1.74872	0.349744	24	3.2897	0.137071	0.0560404	10000000	1.25187	0.129533	0.367133	-0.175467	-0.288467	0.188133
lipid	PFOS	PC(32:2)	120	5	0.146143	0.0292287	24	0.43804	0.0182517	0.190647	10000000	0.225033	0.0345667	0.0285667	-0.0530333	-0.126633	0.0301667
lipid	PFOS	PC(32:1)	120	5	22.3046	4.46093	24	42.0517	1.75215	0.0561063	10000000	4.06503	0.841167	0.927567	-0.650833	-1.07883	0.788167
lipid	PFOS	PC(32:0)	120	5	545.133	109.027	24	1109.01	46.2087	0.0732486	10000000	24.2902	1.9014	6.5434	-2.5208	-5.2674	3.432
lipid	PFOS	PC(34:3)	120	5	0.396214	0.0792429	24	1.13521	0.0473003	0.174483	10000000	0.5593	0.1635	0.1001	-0.1191	-0.1671	0.0193
lipid	PFOS	PC(34:2)	120	5	121.198	24.2397	24	220.895	9.20394	0.0479783	10000000	9.5155	2.2905	2.2147	-1.6805	-2.4759	1.4183
lipid	PFOS	PC(34:1)	120	5	2797.05	559.411	24	4733.78	197.241	0.0401161	10000000	50.3495	7.1101	12.5813	-4.7703	-12.4323	7.9793
lipid	PFOS	PC(34:0)	120	5	10.4744	2.09488	24	24.478	1.01991	0.106885	10000000	2.83533	0.223467	0.867267	-0.587133	-0.615733	0.586467
lipid	PFOS	PC(36:6)	120	5	0.114933	0.0229866	24	0.331464	0.013811	0.166319	10000000	0.3458	0.123	-0.0236	-0.0624	-0.0382	0.0318
lipid	PFOS	PC(36:5)	120	5	106.844	21.3688	24	202.973	8.4572	0.0421805	10000000	7.25217	3.58103	-0.145167	-1.42497	-1.68297	1.17903
lipid	PFOS	PC(36:4)	120	5	16.2034	3.24068	24	39.4241	1.64267	0.110892	10000000	3.82663	1.20177	0.223767	-0.702233	-0.876233	0.563167
lipid	PFOS	PC(36:3)	120	5	11.3719	2.27438	24	23.0132	0.958884	0.0664192	10000000	2.80377	0.847033	0.536833	-0.537167	-0.674967	0.419033
lipid	PFOS	PC(36:2)	120	5	35.2519	7.05038	24	69.8722	2.91134	0.0659578	10000000	5.4085	0.8053	1.2987	-0.8941	-1.3197	1.0961
lipid	PFOS	PC(36:1)	120	5	83.1161	16.6232	24	150.107	6.25447	0.0499286	10000000	8.47517	0.838433	2.19303	-0.953567	-2.25977	1.68443
lipid	PFOS	PC(36:0)	120	5	0.690268	0.138054	24	2.44854	0.102022	0.277722	10000000	1.0846	-0.0034	0.2988	-0.0864	-0.1054	0.0596
lipid	PFOS	PC(38:6)	120	5	639.106	127.821	24	2748.37	114.516	0.376671	10000000	28.8928	8.09163	-1.55557	-5.12617	-3.54697	4.13323
lipid	PFOS	PC(38:5)	120	5	27.8256	5.56512	24	91.6926	3.82053	0.231581	10000000	5.46413	1.51767	0.277867	-1.03233	-1.07473	0.832267
lipid	PFOS	PC(38:4)	120	5	1.4618	0.29236	24	8.10254	0.337606	0.519677	10000000	1.85273	0.248867	0.149067	-0.245533	-0.269133	0.243667
lipid	PFOS	PC(38:3)	120	5	1.0282	0.205641	24	1.80597	0.0752486	0.044769	10000000	0.830167	0.130433	0.265433	-0.126567	-0.202367	0.138233
lipid	PFOS	PC(38:2)	120	5	0.666279	0.133256	24	1.39324	0.0580515	0.0798321	10000000	0.764567	0.0572333	0.205633	-0.0997667	-0.156367	0.159833
lipid	PFOS	PC(38:1)	120	5	0.404082	0.0808164	24	0.882676	0.0367782	0.0897665	10000000	0.648867	0.0407333	0.155133	-0.0686667	-0.146267	0.129533
lipid	PFOS	PC(38:0)	120	5	0.238368	0.0476735	24	0.855945	0.0356644	0.2809	10000000	0.6539	0.0827	0.0639	-0.0839	-0.0891	0.1167
lipid	PFOS	PC(40:8)	120	5	2.59356	0.518712	24	7.4021	0.308421	0.169201	10000000	1.5577	0.5253	-0.0195	-0.4147	-0.1871	0.1721
lipid	PFOS	PC(40:7)	120	5	15.6447	3.12895	24	83.3189	3.47162	0.501516	10000000	5.0881	1.0697	-0.0321	-0.9703	-0.7393	0.7033
lipid	PFOS	PC(40:6)	120	5	22.1063	4.42126	24	118.908	4.95451	0.504722	10000000	6.6943	1.1611	-0.3249	-1.1469	-0.8095	0.9899
lipid	PFOS	PC(40:5)	120	5	0.720055	0.144011	24	3.16035	0.131681	0.388576	10000000	1.06557	0.195033	0.108833	-0.160567	-0.164967	0.153833
lipid	PFOS	PC(40:4)	120	5	0.191746	0.0383492	24	0.413483	0.0172285	0.085415	10000000	0.399567	-0.00356667	0.0466333	0.0574333	-0.0785667	0.104033
lipid	PFOS	PC(42:11)	120	5	1.7301	0.34602	24	9.51527	0.39647	0.514153	10000000	1.79433	0.237667	-0.187933	-0.375533	-0.107533	0.278867
lipid	PFOS	PC(42:10)	120	5	0.539369	0.107874	24	3.31441	0.138101	0.572016	10000000	1.09943	0.0935667	-0.0452333	-0.238233	-0.0740333	0.133767
lipid	PFOS	PC(42:9)	120	5	0.149935	0.0299871	24	0.6051	0.0252125	0.340801	10000000	0.459867	0.0559333	0.0157333	-0.116467	-0.0360667	0.105533
lipid	PFOS	PC(42:8)	120	5	0.193825	0.0387649	24	0.769897	0.032079	0.334413	10000000	0.545233	0.0367667	0.106167	-0.0852333	-0.0942333	0.0865667
lipid	PFOS	PC(42:7)	120	5	0.255463	0.0510926	24	0.730764	0.0304485	0.176195	10000000	0.537333	0.0828667	0.0748667	-0.133733	-0.104133	0.0978667
lipid	PFOS	PC(42:6)	120	5	0.142131	0.0284262	24	0.516644	0.0215269	0.287169	10000000	0.440233	0.0107667	0.0355667	-0.0442333	-0.0842333	0.126567
lipid	PFOS	PC(42:2)	120	5	0.721858	0.144372	24	0.726619	0.0302758	0.0042718	10000000	0.322433	-0.0330333	0.212767	0.0263667	-0.106233	0.151367
lipid	PFOS	PC(44:12)	120	5	14.6343	2.92687	24	67.742	2.82258	0.416557	10000000	3.8286	0.002	-0.9194	-0.7436	0.3366	0.1434
lipid	PFOS	PC(44:11)	120	5	0.56116	0.112232	24	2.64379	0.110158	0.428295	10000000	0.8615	0.0791	-0.1585	-0.1833	-0.0383	0.1349
lipid	PFOS	PC(44:10)	120	5	0.0591159	0.0118232	24	0.164882	0.00687008	0.169201	10000000	0.139733	-0.00833333	0.0712667	-0.0551333	-0.0515333	0.0252667
lipid	PFOS	Total_PC	120	5	27277.2	5455.44	24	75494.2	3145.59	0.162631	10000000	186.851	33.7411	26.8663	-26.6215	-37.4585	28.9145
lipid	PFOS	SM(16:0)	120	5	22.8569	4.57137	24	152.696	6.36235	0.64569	10000000	6.3043	1.5743	0.6739	-0.7841	-0.6403	-0.0413
lipid	PFOS	DSM(16:0)	120	5	0.600563	0.120113	24	2.74747	0.114478	0.415951	10000000	0.6331	0.2281	0.0711	-0.2025	-0.1219	-0.0459
lipid	PFOS	Total_SM_and_DSM	120	5	84.6045	16.9209	24	508.71	21.1962	0.585833	10000000	11.2114	3.36203	0.795633	-1.55137	-1.28117	-0.491567
lipid	PFOS	ePC(32:1)	120	5	0.292736	0.0585472	24	0.651384	0.027141	0.0947828	10000000	0.509533	0.0352667	0.141467	-0.0693333	-0.0907333	0.101467
lipid	PFOS	ePC(32:0)	120	5	4.37395	0.874789	24	7.6425	0.318438	0.0442806	10000000	1.9205	0.2225	0.5239	-0.2429	-0.4701	0.3509
lipid	PFOS	ePC(34:2)	120	5	0.323053	0.0646105	24	0.656051	0.0273355	0.0710031	10000000	0.495233	0.107167	0.103767	-0.0814333	-0.133633	0.0965667
lipid	PFOS	ePC(34:1)	120	5	6.05467	1.21093	24	11.198	0.466583	0.0539482	10000000	2.34257	0.298833	0.637033	-0.359767	-0.483367	0.371033
lipid	PFOS	ePC(34:0)	120	5	1.20925	0.241851	24	2.67344	0.111393	0.0931605	10000000	1.1235	0.0457	0.3353	-0.0829	-0.2499	0.1445
lipid	PFOS	ePC(36:5)	120	5	0.387603	0.0775206	24	1.02082	0.0425341	0.137819	10000000	0.6227	0.1779	0.0093	-0.0731	-0.1419	0.1137
lipid	PFOS	ePC(36:4)	120	5	0.0544423	0.0108885	24	0.20504	0.00854332	0.30831	10000000	0.283267	0.0545333	0.0347333	-0.0610667	-0.0302667	0.0331333
lipid	PFOS	ePC(36:3)	120	5	0.0430067	0.00860133	24	0.098412	0.0041005	0.0965964	10000000	0.184667	0.0309333	0.0543333	-0.0308667	-0.0572667	0.0165333
lipid	PFOS	ePC(36:2)	120	5	1.14124	0.228248	24	1.61766	0.0674027	0.0208691	10000000	0.766233	0.113167	0.260967	-0.142633	-0.227233	0.191967
lipid	PFOS	ePC(36:1)	120	5	6.69383	1.33877	24	9.29344	0.387227	0.0192757	10000000	1.95357	0.143033	0.726033	-0.271767	-0.506167	0.432433
lipid	PFOS	ePC(36:0)	120	5	0.922767	0.184553	24	1.18142	0.0492259	0.0072044	10000000	0.581833	-0.0488333	0.349367	-0.114433	-0.120433	0.0903667
lipid	PFOS	ePC(38:6)	120	5	2.43611	0.487223	24	15.6691	0.65288	0.600143	10000000	2.4652	0.3526	0.054	-0.3548	-0.2446	0.3754
lipid	PFOS	ePC(38:5)	120	5	0.489975	0.097995	24	1.36281	0.0567837	0.164346	10000000	0.714633	0.175167	0.0709667	-0.133233	-0.127433	0.125967
lipid	PFOS	ePC(38:4)	120	5	0.176892	0.0353785	24	0.358488	0.014937	0.0717116	10000000	0.402	0.0648	0.0936	-0.0726	-0.0884	0.0696
lipid	PFOS	ePC(38:3)	120	5	0.114595	0.0229189	24	0.193031	0.00804295	0.0371904	10000000	0.225533	0.0224667	0.100267	-0.0865333	-0.0547333	0.0384667
lipid	PFOS	ePC(38:2)	120	5	0.144041	0.0288081	24	0.191186	0.00796608	0.014588	10000000	0.244667	0.0551333	0.102333	-0.0280667	-0.105267	0.0275333
lipid	PFOS	ePC(38:1)	120	5	0.261904	0.0523808	24	0.358173	0.0149239	0.0163785	10000000	0.352667	0.0285333	0.133533	-0.0366667	-0.134667	0.0889333
lipid	PFOS	ePC(38:0)	120	5	2.72198	0.544397	24	6.45458	0.268941	0.0928695	10000000	1.2427	0.5367	0.0067	-0.2655	-0.2195	0.2315
lipid	PFOS	ePC(40:6)	120	5	1.60962	0.321925	24	6.44897	0.268707	0.337803	10000000	1.52103	0.273167	0.0883667	-0.269833	-0.217633	0.298967
lipid	PFOS	ePC(40:5)	120	5	0.670873	0.134175	24	1.72288	0.0717868	0.138225	10000000	0.855933	0.125067	0.126467	-0.106533	-0.156333	0.188267
lipid	PFOS	ePC(40:4)	120	5	0.0609683	0.0121937	24	0.167622	0.00698425	0.1602	10000000	0.2267	0.0351	0.0409	-0.0191	-0.0661	0.0521
lipid	PFOS	ePC(40:3)	120	5	0.290335	0.0580671	24	0.416574	0.0173573	0.0175838	10000000	0.327233	0.118367	0.0685667	-0.0768333	-0.130033	0.100367
lipid	PFOS	Total_ePC	120	5	399.717	79.9433	24	846.793	35.283	0.0796661	10000000	19.7233	3.0763	4.1373	-3.0955	-4.2033	3.6557
lipid	PFOS	LPE(18:1)	120	5	0.0496011	0.00992021	24	0.132536	0.00552232	0.153866	10000000	0.174333	0.0170667	-0.0327333	-0.0123333	-0.0457333	0.0792667
lipid	PFOS	LPE(20:0)	120	5	0.0118243	0.00236486	24	0.06833	0.00284708	0.544288	10000000	0.0737	-0.0225	-0.0197	0.0341	-0.0039	0.0165
lipid	PFOS	LPE(22:6)	120	5	0.293449	0.0586898	24	1.34645	0.0561021	0.416478	10000000	0.318633	0.209767	-0.0134333	-0.108033	-0.0170333	-0.0338333
lipid	PFOS	Total_LPE	120	5	0.717713	0.143543	24	6.27828	0.261595	0.761732	10000000	1.3157	0.3005	-0.0671	-0.1019	-0.1275	0.1031
lipid	PFOS	PE(32:1)	120	5	0.521192	0.104238	24	0.324214	0.0135089	0.000769	10000000	0.140167	-0.0649667	-0.0895667	-0.0895667	0.0974333	-0.105167
lipid	PFOS	PE(32:0)	120	5	0.00960137	0.00192027	24	0.073826	0.00307608	0.683467	10000000	0.103433	0.0179667	-0.0134333	-0.0196333	0.00116667	-0.0146333
lipid	PFOS	PE(34:2)	120	5	0.405776	0.0811551	24	0.606344	0.0252643	0.0226973	10000000	0.3366	0.0896	-0.086	-0.1484	0.0202	-0.071
lipid	PFOS	PE(34:1)	120	5	1.31012	0.262023	24	4.33299	0.180541	0.235088	10000000	1.04927	0.375333	0.0535333	-0.151267	-0.210267	0.122733
lipid	PFOS	PE(36:5)	120	5	0.193431	0.0386863	24	0.34576	0.0144067	0.0274948	10000000	0.234733	0.172067	-0.0545333	-0.0557333	-0.0479333	0.0104667
lipid	PFOS	PE(36:4)	120	5	0.268969	0.0537938	24	0.517668	0.0215695	0.0420237	10000000	0.275533	0.189667	-0.0227333	-0.0615333	-0.0967333	0.0410667
lipid	PFOS	PE(36:3)	120	5	0.0537966	0.0107593	24	0.202125	0.00842187	0.292033	10000000	0.176567	0.0732333	-0.0311667	-0.0425667	-0.0415667	0.0206333
lipid	PFOS	PE(36:2)	120	5	0.316446	0.0632893	24	0.853898	0.0355791	0.149782	10000000	0.402067	0.173933	0.00733333	-0.0650667	-0.116067	0.0873333
lipid	PFOS	PE(36:1)	120	5	0.820552	0.16411	24	1.5448	0.0643667	0.0526222	10000000	0.6226	0.264	0.0808	-0.0606	-0.155	0.0964
lipid	PFOS	PE(38:6)	120	5	60.1768	12.0354	24	125.722	5.23841	0.0550176	10000000	4.21683	2.89297	-0.489033	-0.555033	-0.982633	0.509767
lipid	PFOS	PE(38:5)	120	5	2.85801	0.571602	24	4.51615	0.188173	0.0162228	10000000	0.796967	0.619033	-0.0881667	-0.133967	-0.233567	0.136033
lipid	PFOS	PE(38:4)	120	5	1.00447	0.200894	24	1.70055	0.0708562	0.0227931	10000000	0.507767	0.361633	-0.0133667	-0.0559667	-0.147367	0.0590333
lipid	PFOS	PE(38:3)	120	5	0.0518447	0.0103689	24	0.0838012	0.00349172	0.0264865	10000000	0.113733	0.0654667	0.0120667	-0.0125333	-0.0465333	0.0322667
lipid	PFOS	PE(38:2)	120	5	0.0202602	0.00405203	24	0.0634068	0.00264195	0.200285	10000000	0.100367	0.0464333	-0.00196667	0.00583333	-0.0303667	0.00923333
lipid	PFOS	PE(38:1)	120	5	0.0147855	0.00295709	24	0.0263564	0.00109818	0.0407873	10000000	0.0740667	0.0307333	-0.0106667	0.00893333	-0.0222667	0.0221333
lipid	PFOS	PE(40:8)	120	5	0.429782	0.0859564	24	0.766275	0.0319281	0.0291233	10000000	0.338367	0.249633	-0.0365667	-0.0651667	-0.0767667	0.0338333
lipid	PFOS	PE(40:7)	120	5	3.06342	0.612684	24	5.88733	0.245305	0.0428172	10000000	0.973433	0.637567	-0.0888333	-0.107233	-0.250833	0.134567
lipid	PFOS	PE(40:6)	120	5	126.025	25.2049	24	270.058	11.2524	0.0639992	10000000	6.7169	4.0959	-0.8631	-0.7629	-1.4249	0.9817
lipid	PFOS	PE(40:5)	120	5	0.626811	0.125362	24	1.40477	0.058532	0.0815741	10000000	0.483733	0.260667	-0.0115333	-0.102333	-0.110133	0.112067
lipid	PFOS	PE(40:4)	120	5	0.027815	0.00556299	24	0.0663744	0.0027656	0.102292	10000000	0.0847667	0.0436333	0.0152333	-0.00456667	-0.0281667	0.0206333
lipid	PFOS	PE(42:10)	120	5	0.149335	0.0298671	24	0.26277	0.0109488	0.0237663	10000000	0.169433	0.145167	-0.0356333	-0.0316333	-0.0314333	0.0239667
lipid	PFOS	PE(42:9)	120	5	0.590702	0.11814	24	1.41693	0.0590388	0.101057	10000000	0.4917	0.2605	-0.0559	-0.0111	-0.1077	0.0831
lipid	PFOS	PE(42:8)	120	5	0.060223	0.0120446	24	0.102166	0.00425693	0.0302215	10000000	0.118233	0.0859667	-0.00763333	-0.00863333	-0.0416333	0.0205667
lipid	PFOS	PE(42:7)	120	5	0.0637919	0.0127584	24	0.136237	0.00567653	0.0646915	10000000	0.131667	0.0765333	-0.00666667	0.00393333	-0.0570667	0.0331333
lipid	PFOS	PE(42:6)	120	5	0.102763	0.0205526	24	0.275502	0.0114792	0.116628	10000000	0.175967	0.123433	-0.0157667	-0.0311667	-0.0207667	0.00463333
lipid	PFOS	PE(44:12)	120	5	3.03531	0.607062	24	8.4723	0.353012	0.145999	10000000	0.9109	0.6535	-0.3041	-0.0853	-0.1259	0.0965
lipid	PFOS	PE(44:11)	120	5	0.201284	0.0402569	24	0.398652	0.0166105	0.0554386	10000000	0.3048	0.1574	-0.0248	-0.026	-0.0508	0.043
lipid	PFOS	Total_PE	120	5	20.9329	4.18658	24	45.4444	1.89352	0.0660673	10000000	2.541	1.6404	-0.4278	-0.2442	-0.5698	0.4522
lipid	PFOS	ePE(36:1)	120	5	0.00265057	0.000530113	24	0.0230068	0.000958617	0.73131	10000000	0.0565667	0.00803333	0.00983333	-0.00876667	0.000833333	0.00603333
lipid	PFOS	ePE(40:6)	120	5	0.632551	0.12651	24	1.2913	0.053804	0.0544128	10000000	0.4065	0.2699	-0.0229	-0.0783	-0.1149	0.1003
lipid	PFOS	ePE(40:2)	120	5	0.446958	0.0893917	24	0.796853	0.0332022	0.0378156	10000000	0.3395	0.2371	-0.0363	-0.0413	-0.0689	0.0579
lipid	PFOS	Total_ePE	120	5	6.96061	1.39212	24	12.6515	0.527148	0.0337988	10000000	1.4414	0.8782	-0.0566	-0.1986	-0.3882	0.3298
lipid	PFOS	PI(34:1)	120	5	0.0221019	0.00442037	24	0.0406476	0.00169365	0.0506649	10000000	0.0811333	0.0356667	0.0122667	-0.0143333	-0.0351333	0.0286667
lipid	PFOS	PI(36:5)	120	5	0.0294591	0.00589181	24	0.123658	0.0051524	0.358442	10000000	0.131667	0.0599333	-0.00586667	-0.0276667	0.00533333	0.00613333
lipid	PFOS	PI(36:4)	120	5	0.0920139	0.0184028	24	0.198449	0.0082687	0.0545511	10000000	0.190333	0.114267	-0.00453333	-0.0241333	-0.0365333	0.00866667
lipid	PFOS	PI(38:6)	120	5	0.693115	0.138623	24	1.44108	0.0600451	0.0383817	10000000	0.5528	0.32	-0.0746	-0.0674	-0.0914	0.0404
lipid	PFOS	PI(38:5)	120	5	2.8467	0.569341	24	8.0434	0.335142	0.134892	10000000	1.16863	0.558567	0.0121667	-0.0866333	-0.229433	0.159567
lipid	PFOS	PI(38:4)	120	5	4.78126	0.956252	24	10.9902	0.457924	0.0753531	10000000	1.39243	0.705767	0.0367667	-0.143633	-0.433233	0.259767
lipid	PFOS	PI(40:7)	120	5	0.111568	0.0223135	24	0.334579	0.0139408	0.174271	10000000	0.2219	0.1237	0.0023	-0.0179	-0.0573	0.0071
lipid	PFOS	PI(40:6)	120	5	2.90535	0.581071	24	7.90426	0.329344	0.10208	10000000	1.19073	0.633267	-0.126133	-0.197533	-0.179733	0.140467
lipid	PFOS	PI(40:5)	120	5	0.0674827	0.0134965	24	0.157583	0.00656597	0.101228	10000000	0.149067	0.0609333	-0.0322667	-0.00966667	-0.0664667	0.0631333
lipid	PFOS	Total_PI	120	5	0.115312	0.0230625	24	1.43573	0.0598222	0.864129	10000000	0.5887	0.0033	0.0125	-0.0131	-0.1177	0.0911
lipid	PFOS	PS(34:3)	120	5	0.018671	0.00373419	24	0.041116	0.00171317	0.0892607	10000000	0.0749667	-0.00136667	0.0316333	-0.00476667	-0.0235667	0.0318333
lipid	PFOS	PS(36:4)	120	5	0.0688366	0.0137673	24	0.0641304	0.0026721	0.0027208	10000000	0.191033	0.0203667	0.0795667	-0.00123333	-0.0414333	0.0141667
lipid	PFOS	PS(36:1)	120	5	0.174429	0.0348859	24	0.306322	0.0127634	0.0438658	10000000	0.184467	0.0743333	0.0873333	0.00693333	-0.112867	0.0329333
lipid	PFOS	PS(40:6)	120	5	5.04979	1.00996	24	8.6693	0.361221	0.0366046	10000000	1.20193	0.743867	0.0218667	-0.0543333	-0.436533	0.197867
lipid	PFOS	PS(40:5)	120	5	0.14678	0.029356	24	0.255051	0.0106271	0.0332607	10000000	0.194667	0.125933	0.0217333	0.0109333	-0.0774667	0.00193333
lipid	PFOS	PS(42:9)	120	5	0.0302147	0.00604293	24	0.0677348	0.00282228	0.0920144	10000000	0.114533	0.0492667	-0.0149333	0.00346667	-0.0315333	0.0312667
lipid	PFOS	PS(44:12)	120	5	0.163118	0.0326236	24	0.455169	0.0189654	0.153187	10000000	0.209033	0.152367	-0.0144333	-0.0306333	-0.0546333	0.0177667
lipid	PFOS	PS(44:11)	120	5	0.0201391	0.00402781	24	0.0854744	0.00356143	0.370076	10000000	0.0751333	0.0542667	-0.0171333	-0.0105333	-0.00713333	0.00506667
lipid	PFOS	Total_PS	120	5	29.8292	5.96585	24	47.7555	1.98981	0.0286569	10000000	3.32843	1.64517	0.393567	-0.145633	-1.06423	0.481967
lipid	PFOS	Total_ePS	120	5	0.247852	0.0495703	24	0.490571	0.0204405	0.0664845	10000000	0.4249	0.0989	0.0573	0.0289	-0.0853	0.0583
lipid	PFOS	PA(34:4)	120	5	1.04147	0.208293	24	2.23396	0.0930815	0.0715517	10000000	0.387867	-0.162467	0.365733	-0.0566667	0.0515333	-0.205467
lipid	PFOS	PA(34:1)	120	5	0.0524283	0.0104857	24	0.0459044	0.00191268	0.0021585	10000000	0.1071	0.0811	-0.0063	-0.0299	-0.0513	0.0159
lipid	PFOS	PA(38:6)	120	5	0.0061712	0.00123424	24	0.027612	0.0011505	0.398284	10000000	0.0666	0.0232	-0.0024	-0.0192	-0.0064	-0.0092
lipid	PFOS	PA(40:6)	120	5	0.117871	0.0235742	24	0.502522	0.0209384	0.37299	10000000	0.363033	0.0995667	0.0137667	-0.0654333	-0.0900333	0.0111667
lipid	PFOS	Total_PA	120	5	0.598636	0.119727	24	2.30634	0.0960974	0.317622	10000000	0.900033	0.175567	0.160967	-0.182433	-0.171833	0.00516667
lipid	PFOS	PG(32:0)	120	5	0.023179	0.00463579	24	0.0951792	0.0039658	0.343552	10000000	0.0798333	0.0217667	-0.0236333	-0.0358333	-0.0204333	0.0393667
lipid	PFOS	PG(34:1)	120	5	0.0301814	0.00603627	24	0.225632	0.00940133	0.681866	10000000	0.156567	0.0392333	0.0190333	-0.0207667	-0.0533667	-0.0111667
lipid	PFOS	Total_PG	120	5	0.518182	0.103636	24	2.45642	0.102351	0.429896	10000000	0.679167	0.0988333	0.0750333	-0.122367	-0.228567	0.0368333
lipid	PFOS	Total_Polar_Lipids	120	5	48941.5	9788.29	24	135257	5635.72	0.159293	10000000	243.956	51.6973	32.0779	-34.4347	-48.7193	35.2365
lipid	PFOS	FA(14:0)	120	5	20.5745	4.1149	24	119.708	4.98782	0.552252	10000000	2.69623	0.822167	-0.557233	-0.351233	-0.351033	-0.961633
lipid	PFOS	FA(16:1)	120	5	124.356	24.8711	24	199.491	8.31212	0.0234417	10000000	2.5351	2.2349	-1.4211	-1.6651	-1.2653	-1.3127
lipid	PFOS	FA(16:0)	120	5	130069	26013.8	24	139433	5809.72	0.0057864	10000000	135.795	-50.7676	3.18163	-34.0506	59.6452	-85.097
lipid	PFOS	FA(18:2)	120	5	1072.57	214.514	24	1249.34	52.0557	0.0023288	10000000	9.04747	-2.82887	-3.79687	-3.94887	1.90093	-3.88727
lipid	PFOS	FA(18:1)	120	5	11258.4	2251.68	24	11977.4	499.059	0.0040491	10000000	33.3203	-9.35607	-9.78067	-10.7489	7.37753	-17.4271
lipid	PFOS	FA(18:0)	120	5	154668	30933.6	24	241579	10065.8	0.0230171	10000000	164.67	-51.0057	7.95907	-44.9503	97.6073	-96.1143
lipid	PFOS	FA(20:5)	120	5	496.262	99.2525	24	616.322	25.6801	0.0054672	10000000	6.90393	-1.48273	-2.80833	-3.31633	0.684867	-1.72233
lipid	PFOS	FA(20:4)	120	5	429.103	85.8207	24	620.542	25.8559	0.0063697	10000000	5.56667	-2.03687	-2.59627	-2.79947	2.43393	-2.43407
lipid	PFOS	FA(20:2)	120	5	73.6362	14.7272	24	71.5044	2.97935	0.0028078	10000000	1.85287	-0.817067	-0.968867	-0.917667	0.724733	-1.22367
lipid	PFOS	FA(20:1)	120	5	93.0705	18.6141	24	102.985	4.29104	0.0059842	10000000	3.74773	-0.640533	-0.841333	-1.24953	0.854867	-1.65433
lipid	PFOS	FA(20:0)	120	5	192.78	38.556	24	310.216	12.9257	0.0260513	10000000	7.1728	-1.6234	0.2826	-2.7906	3.8732	-2.4222
lipid	PFOS	FA(22:6)	120	5	26536.2	5307.25	24	29793.5	1241.4	0.0028895	10000000	30.3479	-19.4789	-20.3881	-19.5649	24.4547	-20.7189
lipid	PFOS	FA(22:5)	120	5	532.918	106.584	24	713.492	29.7288	0.0137708	10000000	5.9201	-1.6093	-3.3967	-3.4993	4.9153	-3.1853
lipid	PFOS	FA(22:4)	120	5	5.74871	1.14974	24	12.1299	0.505414	0.048884	10000000	0.948533	-0.0533333	-0.256933	-0.359333	0.0516667	-0.306733
lipid	PFOS	FA(22:3)	120	5	0.0760059	0.0152012	24	1.86961	0.0779005	0.970186	10000000	0.506667	0.0821333	-0.0200667	-0.0196667	-0.0710667	-0.0188667
lipid	PFOS	FA(22:2)	120	5	1.82683	0.365367	24	6.91128	0.28797	0.298905	10000000	0.6093	0.1579	-0.1485	-0.1995	-0.1477	-0.1471
lipid	PFOS	FA(22:1)	120	5	1864.61	372.922	24	2317.99	96.5828	0.0097584	10000000	18.3166	-4.2618	0.0154	-4.8052	6.281	-10.6226
lipid	PFOS	FA(22:0)	120	5	44.3934	8.87867	24	92.938	3.87242	0.0630481	10000000	3.96713	-0.361533	-0.0977333	-1.53193	1.95247	-1.11613
lipid	PFOS	Total_Free_Fatty_Acids	120	5	1.35601e+06	271203	24	1.53605e+06	64002	0.0069118	10000000	438.007	-140.512	-35.6981	-136.995	208.995	-249.812
lipid	PFOS	Total_Polar+FFA_Signal_Detected	120	5	1.05125e+06	210249	24	1.9322e+06	80508.5	0.0443549	10000000	681.962	-88.8143	-3.62047	-171.43	160.275	-214.576
lipid	PFOA	LPC(16:0)	120	5	4.70052	0.940103	24	33.3422	1.38926	0.641184	10000000	2.54791	-0.539187	0.149726	0.639978	-0.0985514	-0.389138
lipid	PFOA	LPC(18:3)	120	5	0.0067438	0.00134876	24	0.0525036	0.00218765	0.684378	10000000	0.0689831	0.0186315	-0.0257402	0.00118314	0.0089584	-0.0127595
lipid	PFOA	LPC(18:2)	120	5	0.0308875	0.00617751	24	0.186	0.00775002	0.587498	10000000	0.203142	0.0115381	-0.0253214	0.0587598	0.0057061	-0.0431398
lipid	PFOA	LPC(18:1)	120	5	0.319248	0.0638496	24	1.29982	0.054159	0.352604	10000000	0.653284	-0.0219126	0.0290562	0.172877	-0.0189536	-0.178788
lipid	PFOA	LPC(18:0)	120	5	0.164378	0.0328756	24	0.737921	0.0307467	0.400922	10000000	0.413083	-0.106245	-0.00640246	0.115308	0.015906	-0.0718346
lipid	PFOA	LPC(20:5)	120	5	0.0417985	0.00835969	24	0.161256	0.00671901	0.317326	10000000	0.0748145	0.0682701	-0.0478163	0.0239005	-0.00528484	-0.0145289
lipid	PFOA	LPC(20:4)	120	5	0.00664998	0.00133	24	0.0507255	0.00211356	0.680564	10000000	0.0344752	0.0215349	-0.0264396	0.00147897	0.00932639	0.00255478
lipid	PFOA	LPC(20:0)	120	5	0.0362666	0.00725333	24	0.131204	0.00546683	0.287756	10000000	0.130316	-0.0272988	0.0229143	0.0450424	0.00816542	-0.0611246
lipid	PFOA	LPC(22:6)	120	5	0.0941491	0.0188298	24	0.32061	0.0133588	0.256287	10000000	0.320658	0.0406774	-0.0449195	0.0848313	0.0181327	-0.0865043
lipid	PFOA	Total LPC	120	5	12.1683	2.43366	24	66.0727	2.75303	0.510575	10000000	4.73425	-0.450477	-0.023886	1.1752	-0.0872596	-0.87828
lipid	PFOA	PC(30:1)	120	5	0.047072	0.0094144	24	0.160452	0.00668552	0.257336	10000000	0.205088	-0.0356654	0.0161623	0.068838	-0.00834174	-0.0539083
lipid	PFOA	PC(30:0)	120	5	0.769433	0.153887	24	3.72193	0.15508	0.445437	10000000	1.31564	0.0330395	0.0106465	0.237086	-0.00903701	-0.308307
lipid	PFOA	PC(32:2)	120	5	0.0441835	0.0088367	24	0.174197	0.00725819	0.329576	10000000	0.283028	0.025129	-0.000782236	0.0544896	-0.0177336	-0.0696298
lipid	PFOA	PC(32:1)	120	5	8.40231	1.68046	24	34.7567	1.4482	0.354544	10000000	4.26117	0.541829	-0.0616629	0.624992	-0.0987616	-0.991203
lipid	PFOA	PC(32:0)	120	5	278.865	55.7731	24	1054.66	43.9443	0.305629	10000000	23.2613	2.24177	0.293509	4.23238	-0.38901	-5.66455
lipid	PFOA	PC(34:4)	120	5	0.0265932	0.00531864	24	0.116021	0.00483421	0.379246	10000000	0.0699731	0.0291371	0.00352099	0.0460709	-0.0396211	-0.0192456
lipid	PFOA	PC(34:3)	120	5	0.178919	0.0357838	24	0.97372	0.0405717	0.509414	10000000	0.651458	0.0682374	-0.0781622	0.0708186	0.0193979	-0.130708
lipid	PFOA	PC(34:2)	120	5	51.5555	10.3111	24	247.036	10.2932	0.438831	10000000	10.4946	1.34588	-1.03982	1.25741	0.0903056	-2.3205
lipid	PFOA	PC(34:1)	120	5	806.256	161.251	24	3109.88	129.578	0.320209	10000000	38.2527	0.169399	4.72414	7.2206	-4.0625	-8.37608
lipid	PFOA	PC(36:6)	120	5	0.124242	0.0248485	24	0.408172	0.0170072	0.239969	10000000	0.358537	0.0782357	-0.11973	-0.0112749	0.0251075	-0.026494
lipid	PFOA	PC(36:5)	120	5	114.372	22.8744	24	348.688	14.5287	0.197151	10000000	6.01095	4.01658	-2.34395	-0.33897	0.0177395	-1.00662
lipid	PFOA	PC(36:4)	120	5	13.6713	2.73425	24	52.4692	2.18622	0.315423	10000000	3.10071	1.30958	-0.83565	0.081002	0.0433329	-0.557531
lipid	PFOA	PC(36:3)	120	5	5.19194	1.03839	24	23.7782	0.990757	0.413354	10000000	3.04347	0.478249	-0.444403	0.339793	0.061689	-0.663843
lipid	PFOA	PC(36:2)	120	5	12.4051	2.48102	24	60.3368	2.51403	0.448092	10000000	5.47911	0.676984	-0.295719	0.670817	-0.0500906	-1.20127
lipid	PFOA	PC(36:1)	120	5	28.3139	5.66278	24	112.739	4.69746	0.332506	10000000	7.75774	0.907477	-0.0750463	1.1848	-0.286486	-1.82716
lipid	PFOA	PC(38:6)	120	5	454.507	90.9015	24	3058.09	127.421	0.618531	10000000	18.8294	5.94266	-6.81968	-0.882577	1.57473	-1.61086
lipid	PFOA	PC(38:5)	120	5	35.9372	7.18745	24	217.962	9.08173	0.56913	10000000	5.33763	1.9508	-1.72872	0.155364	0.226237	-0.562435
lipid	PFOA	PC(38:3)	120	5	1.17648	0.235296	24	3.11695	0.129873	0.136921	10000000	0.950662	0.13308	0.0465331	0.273908	0.0424698	-0.159716
lipid	PFOA	PC(38:2)	120	5	0.388553	0.0777106	24	2.06707	0.0861281	0.50148	10000000	0.878181	-0.053772	-0.0178183	0.129564	-0.00370862	-0.194806
lipid	PFOA	PC(40:8)	120	5	2.94336	0.588671	24	18.5737	0.773906	0.590856	10000000	1.31889	0.447666	-0.591686	0.0129429	0.119357	-0.102978
lipid	PFOA	PC(40:7)	120	5	23.6287	4.72574	24	132.8	5.53335	0.526695	10000000	3.37556	1.46752	-1.49673	-0.136466	0.354696	-0.385755
lipid	PFOA	PC(40:6)	120	5	28.8473	5.76945	24	200.774	8.36559	0.638593	10000000	4.37364	1.51769	-1.7402	0.0350488	0.489388	-0.426169
lipid	PFOA	PC(42:11)	120	5	2.64982	0.529963	24	15.5706	0.648774	0.551924	10000000	1.264	0.483838	-0.503957	-0.00562341	0.0861086	-0.1579
lipid	PFOA	PC(42:10)	120	5	0.616863	0.123373	24	4.20154	0.175064	0.627134	10000000	0.827519	0.204696	-0.233376	0.00956708	0.0307673	-0.119629
lipid	PFOA	PC(44:12)	120	5	12.1334	2.42668	24	90.4117	3.76715	0.685515	10000000	1.58062	0.937574	-1.15983	-0.17307	0.362918	-0.125627
lipid	PFOA	Total PC	120	5	12190.9	2438.18	24	54881.3	2286.72	0.403428	10000000	152.984	29.8104	-12.131	20.2504	-3.12234	-31.1288
lipid	PFOA	SM(16:0)	120	5	35.6721	7.13441	24	151.272	6.30301	0.370736	10000000	6.49968	1.90543	-0.359531	0.531602	-0.01707	-1.72624
lipid	PFOA	DSM(16:0)	120	5	1.88667	0.377335	24	2.59462	0.108109	0.0119704	10000000	0.546241	0.439051	0.00401929	0.0616269	0.024535	-0.123001
lipid	PFOA	Total SM and DSM	120	5	226.913	45.3827	24	307.965	12.8319	0.015381	10000000	9.4238	4.59568	0.231731	2.18967	-1.10768	-3.55744
lipid	PFOA	ePC(32:1)	120	5	0.161687	0.0323373	24	0.551937	0.0229974	0.250829	10000000	0.523542	0.016618	0.0317507	0.104129	-0.0352593	-0.136383
lipid	PFOA	ePC(32:0)	120	5	2.00516	0.401032	24	7.30977	0.304574	0.285496	10000000	1.92676	0.201953	0.0388914	0.36665	-0.0585708	-0.461829
lipid	PFOA	ePC(34:1)	120	5	2.77162	0.554324	24	8.39064	0.34961	0.193946	10000000	2.16898	0.375254	-0.0150877	0.297604	-0.105531	-0.559926
lipid	PFOA	ePC(36:5)	120	5	0.515038	0.103008	24	1.18598	0.049416	0.100486	10000000	0.45295	0.272618	-0.0876534	0.0191317	-0.0012354	-0.106925
lipid	PFOA	ePC(36:2)	120	5	1.34288	0.268576	24	2.82335	0.11764	0.07444	10000000	0.872953	0.0934058	0.143564	0.261134	0.0404501	-0.158837
lipid	PFOA	ePC(36:1)	120	5	4.47474	0.894947	24	13.5563	0.564847	0.19745	10000000	2.05262	0.224658	0.278359	0.525706	-0.0465368	-0.435802
lipid	PFOA	ePC(38:6)	120	5	3.84026	0.768051	24	18.7091	0.779547	0.446132	10000000	2.26795	0.552773	-0.523469	0.0876467	0.107832	-0.380626
lipid	PFOA	Total ePC	120	5	717.83	143.566	24	487.267	20.3028	0.0003639	10000000	16.6613	5.96402	2.08329	5.64571	-2.08335	-5.96229
lipid	PFOA	LPE(16:0)	120	5	0.364536	0.0729072	24	1.0352	0.0431335	0.17424	10000000	0.577019	0.116607	-0.0627613	0.178683	-0.0664188	-0.134221
lipid	PFOA	LPE(18:1)	120	5	0.0730096	0.0146019	24	0.160881	0.00670339	0.0908502	10000000	0.204242	0.0342839	-0.00106074	0.072244	0.0187322	-0.0705428
lipid	PFOA	LPE(22:6)	120	5	0.560994	0.112199	24	1.82831	0.0761797	0.220187	10000000	0.290518	0.287658	-0.128564	-0.0140311	0.00518784	-0.101692
lipid	PFOA	Total LPE	120	5	3.15552	0.631104	24	4.84668	0.201945	0.0270124	10000000	1.35851	0.57381	-0.279343	0.262723	-0.0567697	-0.365006
lipid	PFOA	PE(32:0)	120	5	0.00564478	0.00112896	24	0.0117933	0.000491388	0.0785238	10000000	0.0565097	0.0140932	-0.00552502	0.0203096	0.00125478	-0.0190519
lipid	PFOA	PE(34:3)	120	5	0.00125891	0.000251781	24	0.00317334	0.000132222	0.109575	10000000	0.00884373	0.00582865	-0.00428007	0.0117082	-0.00330185	-0.00596619
lipid	PFOA	PE(34:2)	120	5	0.0708065	0.0141613	24	0.133481	0.00556171	0.0517432	10000000	0.157667	0.0894658	-0.0243952	0.0142939	0.0158583	-0.0645313
lipid	PFOA	PE(34:1)	120	5	0.941091	0.188218	24	1.365	0.0568749	0.020415	10000000	0.632094	0.360875	-0.0641668	0.0328619	-0.0217087	-0.203576
lipid	PFOA	PE(36:5)	120	5	0.210129	0.0420258	24	0.34651	0.0144379	0.0312182	10000000	0.136768	0.1835	-0.0686073	-0.0329057	-0.0158654	-0.0410019
lipid	PFOA	PE(36:4)	120	5	0.143291	0.0286583	24	0.278442	0.0116017	0.0569872	10000000	0.155681	0.145216	-0.065463	0.00218835	-0.000956239	-0.040229
lipid	PFOA	PE(36:3)	120	5	0.0328027	0.00656054	24	0.074971	0.00312379	0.0951362	10000000	0.110653	0.0666718	-0.0254626	0.00212521	0.00679301	-0.0340086
lipid	PFOA	PE(36:2)	120	5	0.177425	0.0354849	24	0.393431	0.016393	0.0898656	10000000	0.278868	0.155909	-0.0492076	0.0247041	-0.00625235	-0.074297
lipid	PFOA	PE(36:1)	120	5	0.318762	0.0637523	24	0.643965	0.0268319	0.0690063	10000000	0.43254	0.192803	-0.0513442	0.0519923	0.00553282	-0.126062
lipid	PFOA	PE(38:6)	120	5	51.1947	10.2389	24	152.011	6.33377	0.180922	10000000	2.47729	2.71654	-1.43357	-0.20335	0.135562	-0.66304
lipid	PFOA	PE(38:5)	120	5	1.79721	0.359442	24	4.83064	0.201277	0.143373	10000000	0.506751	0.516774	-0.253225	-0.0441235	0.00627258	-0.132957
lipid	PFOA	PE(38:4)	120	5	0.483331	0.0966662	24	1.26032	0.0525134	0.133685	10000000	0.30281	0.265134	-0.13037	-0.0121983	0.0116171	-0.0737074
lipid	PFOA	PE(38:3)	120	5	0.0119498	0.00238996	24	0.035563	0.00148179	0.186956	10000000	0.0692087	0.0409054	-0.021007	0.00521181	-0.00338314	-0.010241
lipid	PFOA	PE(38:2)	120	5	0.00823995	0.00164799	24	0.0243839	0.001016	0.186736	10000000	0.0617449	0.0303025	-0.00543199	0.0058966	0.00163982	-0.0245005
lipid	PFOA	PE(38:1)	120	5	0.00281507	0.000563014	24	0.0193395	0.000805814	0.634381	10000000	0.0447566	0.0107029	-0.00442252	0.00647824	0.00909248	-0.00520149
lipid	PFOA	PE(38:0)	120	5	0.00996686	0.00199337	24	0.0321113	0.00133797	0.224796	10000000	0.0472991	0.0335332	-0.0171214	0.00733586	0.00396829	-0.00604428
lipid	PFOA	PE(40:8)	120	5	0.422297	0.0844594	24	1.34037	0.0558488	0.212717	10000000	0.233289	0.247144	-0.136706	-0.0277021	0.00415154	-0.0515445
lipid	PFOA	PE(40:7)	120	5	3.02939	0.605878	24	9.46816	0.394507	0.205813	10000000	0.661836	0.656672	-0.357501	-0.0585153	0.0412466	-0.172515
lipid	PFOA	PE(40:6)	120	5	110.257	22.0514	24	388.193	16.1747	0.263141	10000000	4.06305	3.87289	-2.30753	-0.180998	0.370535	-0.970989
lipid	PFOA	PE(40:5)	120	5	0.635488	0.127098	24	2.07681	0.0865339	0.226836	10000000	0.351148	0.296035	-0.163874	0.00128277	0.00476931	-0.108032
lipid	PFOA	PE(40:4)	120	5	0.0280915	0.0056183	24	0.0557685	0.00232369	0.0574863	10000000	0.0591437	0.0659731	-0.0258871	-0.00762002	-0.000318437	-0.0192998
lipid	PFOA	PE(40:2)	120	5	0.00617553	0.00123511	24	0.0200397	0.000834989	0.223054	10000000	0.041585	0.0271001	-0.0189532	0.00677944	-0.00190024	-0.00839114
lipid	PFOA	PE(42:10)	120	5	0.100164	0.0200329	24	0.291303	0.0121376	0.175668	10000000	0.107786	0.120689	-0.0616465	-0.00212243	-0.000922393	-0.0348389
lipid	PFOA	PE(42:9)	120	5	0.669314	0.133863	24	2.07948	0.0866452	0.198976	10000000	0.301656	0.30417	-0.162362	-0.00166797	0.0188204	-0.11103
lipid	PFOA	PE(42:8)	120	5	0.0331512	0.00663024	24	0.115311	0.00480463	0.258924	10000000	0.0822332	0.068342	-0.0364253	0.00133639	0.00125141	-0.0213857
lipid	PFOA	PE(42:7)	120	5	0.0735802	0.014716	24	0.200581	0.00835753	0.145752	10000000	0.0991313	0.105029	-0.0497541	-0.00867723	-0.00145405	-0.0300907
lipid	PFOA	PE(42:6)	120	5	0.113148	0.0226296	24	0.298582	0.0124409	0.135497	10000000	0.126859	0.127037	-0.0628055	-0.0125026	0.0143399	-0.0340737
lipid	PFOA	PE(44:12)	120	5	6.0614	1.21228	24	15.5356	0.647318	0.121651	10000000	0.576276	0.95557	-0.461941	-0.114109	5.21192e-05	-0.208725
lipid	PFOA	PE(44:11)	120	5	0.501695	0.100339	24	1.15613	0.0481722	0.0943815	10000000	0.250687	0.274605	-0.134594	-0.02305	-0.00857089	-0.0671619
lipid	PFOA	PE(46:12)	120	5	0.065734	0.0131468	24	0.174214	0.00725892	0.0975785	10000000	0.153631	0.101752	-0.014053	-0.0001043	-0.0272485	-0.0342111
lipid	PFOA	Total PE	120	5	1042.91	208.583	24	2955.43	123.143	0.163535	10000000	12.9634	12.2381	-6.27526	-0.453794	0.565379	-3.51588
lipid	PFOA	ePE(36:1)	120	5	0.00355682	0.000711365	24	0.00460884	0.000192035	0.0130309	10000000	0.0297328	0.0143027	-0.00351811	0.0139982	-0.000686701	-0.0140087
lipid	PFOA	ePE(38:6)	120	5	0.053841	0.0107682	24	0.193717	0.00807155	0.270336	10000000	0.0974763	0.0899996	-0.0381813	0.00117592	-0.00754965	-0.0304514
lipid	PFOA	ePE(38:4)	120	5	0.00249358	0.000498715	24	0.00670387	0.000279328	0.146703	10000000	0.0263887	0.0142964	-0.00836999	0.00995418	-0.000167259	-0.00877935
lipid	PFOA	ePE(38:2)	120	5	0.00212591	0.000425183	24	0.00601394	0.000250581	0.172199	10000000	0.0280403	0.0145067	0.00500854	0.00055805	-0.00274537	-0.0126437
lipid	PFOA	ePE(38:0)	120	5	0.0355398	0.00710797	24	0.168693	0.00702888	0.432902	10000000	0.0966696	0.0711771	-0.0331396	-0.00178666	-0.0293004	0.0018955
lipid	PFOA	ePE(40:6)	120	5	0.36805	0.0736101	24	1.37304	0.0572102	0.293019	10000000	0.254961	0.220618	-0.139166	-0.0090698	0.0204691	-0.0659026
lipid	PFOA	ePE(40:5)	120	5	0.0120486	0.00240972	24	0.0234084	0.000975352	0.0588803	10000000	0.0471618	0.0408681	-0.0208521	-0.00571771	0.0068239	-0.00947129
lipid	PFOA	ePE(40:4)	120	5	0.00321089	0.000642178	24	0.00449027	0.000187095	0.0171419	10000000	0.0217706	0.0159959	-0.00747873	0.0130335	-0.00824045	-0.00523773
lipid	PFOA	ePE(40:2)	120	5	0.345387	0.0690773	24	0.959618	0.0399841	0.151438	10000000	0.200729	0.22665	-0.114747	-0.015304	-0.0107655	-0.0588272
lipid	PFOA	Total ePE	120	5	4.41059	0.882119	24	11.2711	0.469627	0.127008	10000000	0.997511	0.793102	-0.379956	0.063926	-0.0365579	-0.276349
lipid	PFOA	PI(36:4)	120	5	0.254617	0.0509234	24	0.611608	0.0254837	0.113991	10000000	0.274428	0.16609	-0.117168	0.0216913	0.00127726	-0.0931858
lipid	PFOA	PI(36:2)	120	5	0.102909	0.0205818	24	0.285692	0.0119039	0.164664	10000000	0.256114	0.0736531	0.00206048	0.0566738	-0.103522	-0.034526
lipid	PFOA	PI(38:6)	120	5	1.36947	0.273894	24	4.51654	0.188189	0.23105	10000000	0.57624	0.391429	-0.179332	0.0378846	0.112409	-0.114926
lipid	PFOA	PI(38:5)	120	5	7.5388	1.50776	24	25.5488	1.06453	0.242086	10000000	1.58213	1.03849	-0.519171	-0.0841955	-0.0184452	-0.389329
lipid	PFOA	PI(38:4)	120	5	9.81429	1.96286	24	27.6278	1.15116	0.165965	10000000	1.77644	1.18605	-0.327375	-0.0294874	0.103553	-0.431942
lipid	PFOA	PI(38:3)	120	5	0.00558384	0.00111677	24	0.0799714	0.00333214	0.882627	10000000	0.0770452	0.00476415	0.00896243	0.0216266	-0.00328061	-0.0192729
lipid	PFOA	PI(40:6)	120	5	5.23186	1.04637	24	23.1253	0.963555	0.388248	10000000	1.23356	0.84979	-0.486272	-0.0498922	0.0772512	-0.233644
lipid	PFOA	PI(40:5)	120	5	0.0345498	0.00690996	24	0.387883	0.0161618	0.830881	10000000	0.17024	0.0672687	-0.0285378	0.00611264	-0.0239395	-0.0297072
lipid	PFOA	Total PI	120	5	110.185	22.0369	24	411.136	17.1307	0.294918	10000000	7.22456	3.89028	-1.69945	0.327801	0.200337	-1.65144
lipid	PFOA	PS(34:1)	120	5	0.123588	0.0247176	24	0.142041	0.0059184	0.0067702	10000000	0.173026	0.121347	0.0168894	0.0142067	-0.0284646	-0.0395212
lipid	PFOA	PS(36:1)	120	5	0.149033	0.0298067	24	0.449876	0.0187448	0.196291	10000000	0.282519	0.139223	0.00630777	0.0177103	-0.0281352	-0.0588398
lipid	PFOA	PS(38:4)	120	5	0.0286323	0.00572646	24	0.0434959	0.00181233	0.0238862	10000000	0.0562411	0.0686008	-0.0134354	-0.00671886	-0.0184373	-0.0135006
lipid	PFOA	PS(40:6)	120	5	14.984	2.99679	24	32.8079	1.367	0.0720542	10000000	1.05849	1.48494	-0.687112	-0.26718	0.12569	-0.235814
lipid	PFOA	PS(40:5)	120	5	0.485419	0.0970837	24	0.837354	0.0348898	0.0304198	10000000	0.179632	0.273028	-0.0885732	-0.0161492	-0.0111778	-0.109898
lipid	PFOA	PS(42:9)	120	5	0.0708094	0.0141619	24	0.0743429	0.00309762	0.0031981	10000000	0.05957	0.093839	-0.0184114	-0.0112966	0.0265299	-0.0514941
lipid	PFOA	PS(42:6)	120	5	0.0296379	0.00592759	24	0.0365092	0.00152122	0.010547	10000000	0.045469	0.0677653	-0.0167735	-0.00476631	-0.0253005	-0.00117968
lipid	PFOA	PS(44:12)	120	5	0.94968	0.189936	24	1.72588	0.0719119	0.0288756	10000000	0.181699	0.386523	-0.154841	-0.0416703	-0.0263573	-0.101032
lipid	PFOA	Total PS	120	5	77.2348	15.447	24	130.115	5.42144	0.0284174	10000000	3.04504	3.47198	-1.16141	-0.234017	-0.0890318	-0.940525
lipid	PFOA	Total ePS	120	5	0.0369693	0.00739386	24	0.148434	0.00618474	0.340178	10000000	0.188938	0.0659533	0.00126967	0.0192528	-0.0336049	-0.0349435
lipid	PFOA	PA(38:6)	120	5	0.015808	0.0031616	24	0.0507376	0.00211407	0.21524	10000000	0.048315	0.0437619	-0.0257006	-0.00878734	0.0136571	-0.0169118
lipid	PFOA	PA(40:6)	120	5	0.411049	0.0822099	24	1.25914	0.0524643	0.189311	10000000	0.3371	0.229705	-0.148955	-0.064757	0.023239	-0.0492374
lipid	PFOA	Total PA	120	5	1.6647	0.332941	24	4.01004	0.167085	0.0922443	10000000	0.891458	0.498982	-0.15947	-0.0224315	-0.00310839	-0.223037
lipid	PFOA	Total Polar Lipids	120	5	38422.5	7684.51	24	119738	4989.09	0.216154	10000000	210.476	61.4554	-19.7904	29.2225	-5.85527	-48.5357
lipid	PFOA	FA(14:0)	120	5	8.06339	1.61268	24	42.1613	1.75672	0.488823	10000000	2.37886	0.414807	-0.831091	-0.190946	0.723138	0.24519
lipid	PFOA	FA(16:1)	120	5	51.2909	10.2582	24	475.467	19.8111	0.801002	10000000	4.39997	1.29305	-0.63329	-0.0539012	2.0976	-1.60469
lipid	PFOA	FA(18:3)	120	5	2.86644	0.573288	24	17.7966	0.741527	0.591098	10000000	1.55925	0.516636	-0.0185257	-0.0508221	-0.145066	-0.495157
lipid	PFOA	FA(18:2)	120	5	605.443	121.089	24	2629.29	109.554	0.256043	10000000	6.45455	9.9007	-3.04307	-0.728779	-2.12497	-2.61121
lipid	PFOA	FA(18:1)	120	5	294.392	58.8783	24	1787.28	74.4701	0.579116	10000000	10.9319	4.53005	-4.99495	1.0911	2.62384	-1.4654
lipid	PFOA	FA(18:0)	120	5	2235.07	447.014	24	6763.82	281.826	0.163994	10000000	18.4891	17.4726	-8.62139	-5.89163	1.72027	0.723745
lipid	PFOA	FA(20:5)	120	5	156.209	31.2418	24	1235.9	51.4957	0.764527	10000000	4.67958	-0.571481	-3.27072	2.87114	2.8456	0.0922224
lipid	PFOA	FA(20:4)	120	5	200.426	40.0851	24	912.652	38.0272	0.350309	10000000	2.96391	-0.871114	-1.66252	-0.771555	5.74246	-1.32117
lipid	PFOA	FA(20:2)	120	5	0.153731	0.0307462	24	2.26814	0.094506	0.894379	10000000	1.10824	0.00391747	-0.0462008	0.145555	-0.0845297	-0.0160475
lipid	PFOA	FA(20:1)	120	5	12.5327	2.50654	24	182.049	7.58536	0.909627	10000000	4.3848	0.722289	0.690405	0.172917	0.114314	-0.950818
lipid	PFOA	FA(20:0)	120	5	6.84923	1.36985	24	25.2135	1.05056	0.25923	10000000	1.93728	0.95347	-0.606913	-0.140702	-0.258214	0.0739039
lipid	PFOA	FA(22:6)	120	5	63.5205	12.7041	24	229.778	9.57407	0.279366	10000000	5.09651	2.84633	-1.86029	0.536268	-0.683987	-0.286846
lipid	PFOA	FA(22:5)	120	5	336.113	67.2226	24	1375.36	57.3067	0.149583	10000000	4.84702	-1.87478	-1.38292	-0.978755	7.45791	-1.49211
lipid	PFOA	FA(22:4)	120	5	0.924985	0.184997	24	2.93213	0.122172	0.223055	10000000	1.46433	-0.18032	0.122	0.200023	-0.279471	0.139576
lipid	PFOA	FA(22:2)	120	5	1.55866	0.311732	24	6.13673	0.255697	0.307973	10000000	1.00088	-0.0788892	-0.212799	-0.0562953	0.495834	-0.0622034
lipid	PFOA	FA(22:0)	120	5	9.80185	1.96037	24	40.9609	1.7067	0.330734	10000000	1.63861	0.24604	-0.696871	-0.46534	-0.45987	0.547598
lipid	PFOA	FA(24:1)	120	5	7.51167	1.50233	24	32.8089	1.36704	0.363269	10000000	1.98144	0.972164	-0.545188	-0.365341	0.0743998	0.16835
lipid	PFOA	FA(24:0)	120	5	0.797626	0.159525	24	4.53699	0.189041	0.580868	10000000	1.05846	-0.0152615	-0.115174	0.00435565	-0.138973	0.346499
lipid	PFOA	Total FA	120	5	23204	4640.8	24	104649	4360.39	0.392375	10000000	101.397	49.501	-34.459	-9.9563	18.1883	0.656231
lipid	PFHxS	LPC(16:0)	120	5	5.55921	1.11184	20	16.2857	0.814283	0.27553	10000000	1.63681	0.0619604	-0.108444	-0.156108	0.209836	-0.841332
lipid	PFHxS	LPC(18:3)	120	5	0.01665	0.00332999	20	0.0458036	0.00229018	0.249147	10000000	0.0756632	0.0338471	0.0202179	0.00436771	-0.0333811	-0.0508417
lipid	PFHxS	LPC(18:2)	120	5	0.0707982	0.0141596	20	0.121474	0.00607369	0.0816968	10000000	0.170305	0.051095	0.0325369	-0.0244369	-0.021795	-0.112072
lipid	PFHxS	LPC(18:1)	120	5	0.770649	0.15413	20	1.20665	0.0603325	0.0591304	10000000	0.509248	0.142977	0.00501381	-0.0787192	-0.0451323	-0.317605
lipid	PFHxS	LPC(18:0)	120	5	0.130887	0.0261773	20	0.432812	0.0216406	0.340747	10000000	0.289178	0.0183615	0.0113358	-0.0200319	-0.00412231	-0.136632
lipid	PFHxS	LPC(20:5)	120	5	0.108267	0.0216535	20	0.206453	0.0103227	0.109794	10000000	0.11622	0.116638	0.0402802	-0.020593	-0.0671423	-0.0997638
lipid	PFHxS	LPC(20:4)	120	5	0.0228474	0.00456948	20	0.0544425	0.00272213	0.184847	10000000	0.0677323	0.0453394	0.0268936	-0.00743828	-0.031142	-0.0555355
lipid	PFHxS	LPC(20:0)	120	5	0.0169871	0.00339741	20	0.0260556	0.00130278	0.0572062	10000000	0.0716793	0.0061722	-0.0201673	-0.00763971	0.0131173	-0.0355271
lipid	PFHxS	LPC(22:6)	120	5	0.334657	0.0669314	20	0.978261	0.0489131	0.273902	10000000	0.364408	0.146487	0.0841031	0.00786845	-0.0929429	-0.263512
lipid	PFHxS	Total LPC	120	5	27.0896	5.41791	20	62.4171	3.12085	0.172088	10000000	3.60495	0.774581	0.132233	-0.302895	-0.125736	-2.17309
lipid	PFHxS	PC(30:1)	120	5	0.0746873	0.0149375	20	0.148108	0.00740542	0.120793	10000000	0.174706	0.0600986	-0.0177011	-0.0134589	0.00472259	-0.10911
lipid	PFHxS	PC(30:0)	120	5	1.98916	0.397832	20	3.55715	0.177858	0.0905674	10000000	1.04089	0.335787	0.0483	-0.0809397	-0.0610437	-0.613371
lipid	PFHxS	PC(32:2)	120	5	0.120938	0.0241877	20	0.192663	0.00963313	0.0750961	10000000	0.197956	0.117115	-0.0110772	-0.0282913	-0.029314	-0.110539
lipid	PFHxS	PC(32:1)	120	5	29.5768	5.91535	20	40.5601	2.028	0.0378248	10000000	3.70564	1.41974	0.223747	-0.297271	-0.415553	-2.28643
lipid	PFHxS	PC(32:0)	120	5	854.98	170.996	20	1462.13	73.1067	0.0786036	10000000	22.916	5.63361	2.22637	-0.663542	-0.882015	-14.21
lipid	PFHxS	PC(34:4)	120	5	0.060555	0.012111	20	0.185881	0.00929404	0.273508	10000000	0.0671668	0.0946591	-0.0234072	-0.00459059	-0.00766097	-0.046403
lipid	PFHxS	PC(34:3)	120	5	0.543783	0.108757	20	0.744048	0.0372024	0.0386872	10000000	0.491836	0.227153	0.0398805	-0.0437954	-0.0774225	-0.292195
lipid	PFHxS	PC(34:2)	120	5	164.833	32.9665	20	254.753	12.7377	0.0567853	10000000	9.25136	3.77209	1.09634	-0.535097	-1.14601	-5.62567
lipid	PFHxS	PC(34:1)	120	5	2978.15	595.63	20	3161.4	158.07	0.0138351	10000000	39.329	7.71717	-2.45261	-4.78394	3.47877	-21.3329
lipid	PFHxS	PC(36:6)	120	5	0.197744	0.0395487	20	0.644789	0.0322394	0.318255	10000000	0.359895	0.16551	0.0189308	-0.0142864	-0.0299544	-0.158353
lipid	PFHxS	PC(36:5)	120	5	207.763	41.5526	20	316.51	15.8255	0.0582153	10000000	6.84915	5.4877	0.752465	-0.553988	-1.77298	-4.49987
lipid	PFHxS	PC(36:4)	120	5	40.9034	8.18068	20	74.8185	3.74093	0.0951117	10000000	3.94643	2.18164	0.599016	-0.158125	-0.765381	-2.55881
lipid	PFHxS	PC(36:3)	120	5	16.2707	3.25415	20	28.3697	1.41848	0.0823402	10000000	2.87633	1.23772	0.276348	-0.146183	-0.353542	-1.73688
lipid	PFHxS	PC(36:2)	120	5	56.2841	11.2568	20	87.2578	4.36289	0.0572359	10000000	5.51388	1.80546	0.656014	-0.402483	-0.495392	-3.3993
lipid	PFHxS	PC(36:1)	120	5	118.598	23.7195	20	165.157	8.25783	0.0397284	10000000	7.69757	2.35601	0.644119	-0.418625	-0.758181	-4.84526
lipid	PFHxS	PC(38:6)	120	5	1086.91	217.381	20	5012.36	250.618	0.527257	10000000	29.0736	8.67545	5.54122	1.51149	-2.80713	-16.69
lipid	PFHxS	PC(38:5)	120	5	88.7973	17.7595	20	206.244	10.3122	0.172343	10000000	6.24875	3.2238	1.04023	0.174883	-1.0131	-3.92153
lipid	PFHxS	PC(38:3)	120	5	1.45892	0.291785	20	2.1434	0.10717	0.0484765	10000000	0.907719	0.256393	0.0240027	-0.0633311	-0.0429353	-0.520059
lipid	PFHxS	PC(38:2)	120	5	1.41409	0.282819	20	2.09854	0.104927	0.0511902	10000000	0.680502	0.238543	0.083769	-0.0963088	-0.305236	-0.305405
lipid	PFHxS	PC(40:8)	120	5	5.35808	1.07162	20	18.3722	0.918608	0.359351	10000000	1.70056	0.798689	0.292568	0.00741942	-0.148754	-0.905537
lipid	PFHxS	PC(40:7)	120	5	53.3825	10.6765	20	195.505	9.77523	0.397693	10000000	5.45897	2.26208	1.21824	0.253991	-0.877784	-3.23205
lipid	PFHxS	PC(40:6)	120	5	79.6314	15.9263	20	267.925	13.3962	0.352324	10000000	6.56445	2.62787	1.50745	0.457159	-1.10541	-4.13638
lipid	PFHxS	PC(42:11)	120	5	4.50664	0.901327	20	19.2657	0.963285	0.48147	10000000	1.80728	0.670747	0.327704	0.0839367	-0.184013	-0.943352
lipid	PFHxS	PC(42:10)	120	5	1.19173	0.238346	20	6.55432	0.327716	0.618716	10000000	1.23562	0.295946	0.18119	0.0638616	-0.0311175	-0.560533
lipid	PFHxS	PC(44:12)	120	5	23.0043	4.60086	20	156.594	7.82971	0.714002	10000000	4.06135	0.881214	1.30107	0.519273	-0.234949	-1.88908
lipid	PFHxS	Total PC	120	5	50350.8	10070.2	20	91854	4592.7	0.0931527	10000000	172.955	59.5291	17.2676	-7.32456	-15.5458	-103.147
lipid	PFHxS	SM(16:0)	120	5	97.2007	19.4401	20	239.81	11.9905	0.19839	10000000	8.37871	1.9789	0.279834	0.252552	0.380285	-5.20452
lipid	PFHxS	DSM(16:0)	120	5	0.857966	0.171593	20	3.26302	0.163151	0.417246	10000000	0.866092	0.188432	-0.0219342	0.124819	0.126718	-0.524031
lipid	PFHxS	Total SM and DSM	120	5	348.425	69.6849	20	528.097	26.4049	0.0549001	10000000	12.6446	4.25672	0.21273	0.0135957	-0.15514	-8.97418
lipid	PFHxS	ePC(32:1)	120	5	0.360159	0.0720318	20	0.658975	0.0329487	0.0968419	10000000	0.496315	0.10896	0.0204002	-0.00742762	0.0021659	-0.291841
lipid	PFHxS	ePC(32:0)	120	5	6.46037	1.29207	20	9.89269	0.494634	0.0557234	10000000	1.88882	0.540511	0.126022	-0.0975971	-0.1154	-1.15483
lipid	PFHxS	ePC(34:1)	120	5	10.8213	2.16427	20	13.9586	0.697928	0.0304303	10000000	2.21944	0.807805	0.175872	-0.177731	-0.181551	-1.45403
lipid	PFHxS	ePC(36:5)	120	5	1.13879	0.227757	20	1.86916	0.0934579	0.0705201	10000000	0.619323	0.365146	0.059761	-0.0446405	-0.106104	-0.41691
lipid	PFHxS	ePC(36:2)	120	5	1.99502	0.399004	20	1.63389	0.0816945	0.0048514	10000000	0.69407	0.272194	0.0835301	-0.0328748	-0.0067911	-0.69407
lipid	PFHxS	ePC(36:1)	120	5	6.63305	1.32661	20	9.85955	0.492977	0.0504121	10000000	1.86566	0.450797	-0.0117664	-0.231918	-0.136647	-0.918674
lipid	PFHxS	ePC(38:6)	120	5	11.1339	2.22678	20	37.1574	1.85787	0.347255	10000000	2.99338	0.851841	0.523713	-0.0125917	-0.292121	-1.63568
lipid	PFHxS	Total ePC	120	5	1179.79	235.958	20	934.618	46.7309	0.0034856	10000000	17.6566	9.13945	0.468648	-2.41491	-4.43411	-12.0422
lipid	PFHxS	LPE(16:0)	120	5	0.811247	0.162249	20	1.81108	0.0905541	0.159238	10000000	0.525556	0.0570346	0.0479886	-0.0951125	-0.0630931	-0.281036
lipid	PFHxS	LPE(18:1)	120	5	0.0846218	0.0169244	20	0.201655	0.0100828	0.186239	10000000	0.185444	0.0401853	0.0291664	-0.0365339	-0.0280858	-0.101193
lipid	PFHxS	LPE(22:6)	120	5	2.45114	0.490228	20	4.34363	0.217182	0.0863058	10000000	0.514376	0.576952	0.138716	-0.18675	-0.269374	-0.38826
lipid	PFHxS	Total LPE	120	5	9.14858	1.82972	20	16.3904	0.81952	0.0903274	10000000	1.57373	0.893333	0.272807	-0.392631	-0.477517	-0.959507
lipid	PFHxS	PE(32:0)	120	5	0.00902271	0.00180454	20	0.0231789	0.00115894	0.216037	10000000	0.0645788	0.0268934	0.0188463	-0.00728131	-0.00859452	-0.0402505
lipid	PFHxS	PE(34:3)	120	5	0.000648495	0.000129699	20	0.00155471	7.77353e-05	0.182031	10000000	0.00897564	-0.00275615	0.00202228	-0.00373779	0.00134125	-0.00578156
lipid	PFHxS	PE(34:2)	120	5	0.191947	0.0383894	20	0.320576	0.0160288	0.0710564	10000000	0.20246	0.147329	0.0493321	-0.0414633	-0.0767605	-0.1412
lipid	PFHxS	PE(34:1)	120	5	2.6115	0.522301	20	4.89805	0.244902	0.101196	10000000	0.865064	0.419335	0.179469	-0.161833	-0.178005	-0.640334
lipid	PFHxS	PE(36:5)	120	5	0.34391	0.068782	20	0.447434	0.0223717	0.0340568	10000000	0.200316	0.22444	0.042034	-0.0353543	-0.0753758	-0.166552
lipid	PFHxS	PE(36:4)	120	5	0.363338	0.0726677	20	0.750338	0.0375169	0.129895	10000000	0.260438	0.199175	0.062964	-0.0681174	-0.0850504	-0.200961
lipid	PFHxS	PE(36:3)	120	5	0.0902479	0.0180496	20	0.260012	0.0130006	0.269051	10000000	0.160523	0.0771549	0.0509271	-0.0199946	-0.0403611	-0.127131
lipid	PFHxS	PE(36:2)	120	5	0.583174	0.116635	20	1.03805	0.0519023	0.0856162	10000000	0.398963	0.240397	0.0718479	-0.0710388	-0.0719326	-0.297577
lipid	PFHxS	PE(36:1)	120	5	1.2937	0.258741	20	2.13137	0.106569	0.0678089	10000000	0.590552	0.31639	0.109038	-0.104115	-0.135851	-0.442014
lipid	PFHxS	PE(38:6)	120	5	110.434	22.0869	20	282.985	14.1493	0.213162	10000000	4.81038	3.66888	1.5206	-0.610454	-1.40884	-3.65122
lipid	PFHxS	PE(38:5)	120	5	4.04318	0.808636	20	7.56679	0.37834	0.101054	10000000	0.828511	0.723147	0.246932	-0.171094	-0.26404	-0.64014
lipid	PFHxS	PE(38:4)	120	5	1.46633	0.293267	20	3.08622	0.154311	0.136326	10000000	0.548658	0.401382	0.194799	-0.0967847	-0.179678	-0.42715
lipid	PFHxS	PE(38:3)	120	5	0.0286829	0.00573658	20	0.144374	0.0072187	0.56749	10000000	0.119109	0.0459338	0.0305831	-0.00016305	-0.0145742	-0.0816314
lipid	PFHxS	PE(38:2)	120	5	0.028718	0.00574361	20	0.080689	0.00403445	0.258864	10000000	0.0963178	0.0323022	0.0342572	-0.0144437	-0.011431	-0.0772864
lipid	PFHxS	PE(38:1)	120	5	0.0174749	0.00349497	20	0.0563095	0.00281548	0.324804	10000000	0.0707735	0.0315807	0.0249843	-0.0141193	-0.0161547	-0.0532327
lipid	PFHxS	PE(38:0)	120	5	0.0312201	0.00624403	20	0.131163	0.00655813	0.468414	10000000	0.106107	0.0594619	0.0149262	0.00319532	-0.0138614	-0.0776393
lipid	PFHxS	PE(40:8)	120	5	0.785689	0.157138	20	1.97521	0.0987605	0.205052	10000000	0.389253	0.309325	0.135138	-0.0731597	-0.1374	-0.280122
lipid	PFHxS	PE(40:7)	120	5	7.58788	1.51758	20	18.7002	0.935011	0.196511	10000000	1.2596	0.938288	0.426919	-0.235925	-0.336238	-0.955962
lipid	PFHxS	PE(40:6)	120	5	256.449	51.2899	20	759.336	37.9668	0.282532	10000000	7.94193	5.1809	2.8402	-0.761987	-2.22296	-6.10766
lipid	PFHxS	PE(40:5)	120	5	1.43729	0.287458	20	3.6844	0.18422	0.214124	10000000	0.585927	0.348031	0.246008	-0.122127	-0.150949	-0.452734
lipid	PFHxS	PE(40:4)	120	5	0.0383107	0.00766215	20	0.133574	0.00667872	0.360023	10000000	0.0991962	0.0604992	0.0301883	-0.012904	-0.0348674	-0.0724857
lipid	PFHxS	PE(40:2)	120	5	0.0154383	0.00308766	20	0.0679961	0.00339981	0.491	10000000	0.0686538	0.0277279	0.0319527	-0.00408309	-0.0245036	-0.0496757
lipid	PFHxS	PE(42:10)	120	5	0.204256	0.0408513	20	0.559053	0.0279526	0.241533	10000000	0.204916	0.150774	0.0786813	-0.0325648	-0.0410593	-0.161982
lipid	PFHxS	PE(42:9)	120	5	1.32001	0.264002	20	4.68876	0.234438	0.376902	10000000	0.583258	0.295108	0.285518	-0.0615521	-0.145625	-0.474473
lipid	PFHxS	PE(42:8)	120	5	0.1274	0.02548	20	0.286886	0.0143443	0.16172	10000000	0.148486	0.126812	0.0402941	-0.0161827	-0.0475169	-0.127924
lipid	PFHxS	PE(42:7)	120	5	0.147431	0.0294863	20	0.397812	0.0198906	0.236279	10000000	0.182088	0.126145	0.0631167	-0.0311891	-0.0718645	-0.126857
lipid	PFHxS	PE(42:6)	120	5	0.258624	0.0517248	20	0.554124	0.0277062	0.142154	10000000	0.227788	0.172329	0.0821179	-0.0453907	-0.0590011	-0.175499
lipid	PFHxS	PE(44:12)	120	5	14.2513	2.85026	20	37.2291	1.86146	0.216944	10000000	1.37701	1.4071	0.413656	-0.24969	-0.409798	-1.07366
lipid	PFHxS	PE(44:11)	120	5	0.648599	0.12972	20	1.4719	0.0735949	0.164309	10000000	0.388934	0.287249	0.0807514	-0.0500081	-0.0896688	-0.288614
lipid	PFHxS	PE(46:12)	120	5	0.148484	0.0296968	20	0.127835	0.00639174	0.0053001	10000000	0.179863	0.104746	-0.0116495	-0.0293176	-0.034289	-0.130887
lipid	PFHxS	Total PE	120	5	2381.77	476.353	20	6008.77	300.439	0.20704	10000000	23.4964	16.3544	7.54526	-3.21135	-6.50179	-17.9268
lipid	PFHxS	ePE(36:1)	120	5	0.00536817	0.00107363	20	0.0147803	0.000739014	0.24905	10000000	0.0459051	0.0195506	0.0075303	-0.00888722	-0.00752019	-0.0276988
lipid	PFHxS	ePE(38:6)	120	5	0.164316	0.0328632	20	0.447492	0.0223746	0.240718	10000000	0.200542	0.134454	0.0675897	-0.0300582	-0.0391887	-0.15114
lipid	PFHxS	ePE(38:4)	120	5	0.00732716	0.00146543	20	0.0151062	0.00075531	0.130048	10000000	0.0460152	0.0280515	0.00890252	-0.00128859	-0.0107406	-0.0357543
lipid	PFHxS	ePE(38:2)	120	5	0.0101438	0.00202876	20	0.0175053	0.000875264	0.080223	10000000	0.0368199	0.0353941	0.00658673	-0.011619	-0.0165654	-0.0282757
lipid	PFHxS	ePE(38:0)	120	5	0.124662	0.0249324	20	0.303024	0.0151512	0.190229	10000000	0.168109	0.113596	0.0652769	-0.0109697	-0.118269	-0.0809766
lipid	PFHxS	ePE(40:6)	120	5	1.16402	0.232805	20	3.0255	0.151275	0.220056	10000000	0.513456	0.35967	0.187496	-0.0614884	-0.134386	-0.391575
lipid	PFHxS	ePE(40:5)	120	5	0.0186665	0.00373329	20	0.0549252	0.00274626	0.280042	10000000	0.0765041	0.0305295	0.0321283	-0.0172623	-0.0250714	-0.0463866
lipid	PFHxS	ePE(40:4)	120	5	0.00464979	0.000929957	20	0.0127362	0.000636808	0.246368	10000000	0.0398658	0.0199582	3.60552e-05	-0.00232807	-0.00201193	-0.029485
lipid	PFHxS	ePE(40:2)	120	5	0.595455	0.119091	20	1.9745	0.0987248	0.337529	10000000	0.379078	0.211986	0.173927	-0.0730802	-0.0942255	-0.299785
lipid	PFHxS	Total ePE	120	5	11.402	2.2804	20	28.7824	1.43912	0.207371	10000000	1.76598	1.07602	0.556952	-0.263581	-0.480313	-1.26149
lipid	PFHxS	PI(36:4)	120	5	0.333597	0.0667195	20	1.65979	0.0829894	0.562891	10000000	0.532369	0.125081	0.0275963	0.0649619	0.0173561	-0.327145
lipid	PFHxS	PI(36:2)	120	5	0.0892674	0.0178535	20	0.506257	0.0253129	0.629643	10000000	0.331019	-0.00508735	0.0176421	-0.0112389	0.0722242	-0.15036
lipid	PFHxS	PI(38:6)	120	5	1.63312	0.326625	20	11.9933	0.599663	0.746246	10000000	1.32226	0.293904	0.118396	0.115595	0.24798	-0.622013
lipid	PFHxS	PI(38:5)	120	5	7.04569	1.40914	20	49.0156	2.45078	0.724258	10000000	2.93629	0.766969	0.17435	0.192709	0.0751614	-1.39436
lipid	PFHxS	PI(38:4)	120	5	16.1471	3.22942	20	74.8404	3.74202	0.529553	10000000	3.92502	1.09207	0.209529	0.181224	0.222879	-2.1622
lipid	PFHxS	PI(38:3)	120	5	0.0658723	0.0131745	20	0.0927813	0.00463907	0.0416503	10000000	0.104384	0.026248	-0.0389816	0.0826222	-0.0382427	-0.0790025
lipid	PFHxS	PI(40:6)	120	5	7.3188	1.46376	20	49.4051	2.47025	0.717209	10000000	2.89328	0.654616	0.304384	0.331555	0.252322	-1.45671
lipid	PFHxS	PI(40:5)	120	5	0.253876	0.0507752	20	0.630795	0.0315397	0.202057	10000000	0.267151	0.136027	0.0814635	0.0567792	-0.234733	-0.0939765
lipid	PFHxS	Total PI	120	5	159.382	31.8764	20	1046.69	52.3347	0.703603	10000000	14.2068	3.2915	0.918601	1.02903	0.794379	-7.00442
lipid	PFHxS	PS(34:1)	120	5	0.332629	0.0665257	20	0.541758	0.0270879	0.0665568	10000000	0.323887	0.153719	0.0926269	-0.02633	-0.12945	-0.213122
lipid	PFHxS	PS(36:1)	120	5	1.0848	0.216961	20	1.38609	0.0693044	0.0290907	10000000	0.557106	0.277599	0.0795602	-0.0926538	-0.152428	-0.377574
lipid	PFHxS	PS(38:4)	120	5	0.127479	0.0254959	20	0.0935425	0.00467712	0.0025849	10000000	0.111001	0.0980547	0.0451339	-0.0617817	-0.0722419	-0.0894589
lipid	PFHxS	PS(40:6)	120	5	54.4143	10.8829	20	103.303	5.16517	0.103652	10000000	3.12691	2.49866	1.15095	-0.523235	-1.31558	-2.44791
lipid	PFHxS	PS(40:5)	120	5	1.45291	0.290583	20	2.02185	0.101092	0.0393213	10000000	0.455353	0.418262	0.144415	-0.0943886	-0.198345	-0.399474
lipid	PFHxS	PS(42:9)	120	5	0.210869	0.0421738	20	0.551252	0.0275626	0.219674	10000000	0.191493	0.114737	0.125119	-0.0356361	-0.103404	-0.146685
lipid	PFHxS	PS(42:6)	120	5	0.089464	0.0178928	20	0.155669	0.00778346	0.0806013	10000000	0.124401	0.100126	0.0580526	-0.01541	-0.0662084	-0.0851563
lipid	PFHxS	PS(44:12)	120	5	3.63603	0.727206	20	6.1689	0.308445	0.0758539	10000000	0.613806	0.706801	0.245543	-0.124644	-0.309176	-0.480074
lipid	PFHxS	Total PS	120	5	286.437	57.2873	20	455.936	22.7968	0.0616052	10000000	7.37541	5.72578	2.27493	-1.43428	-2.82145	-5.67519
lipid	PFHxS	Total ePS	120	5	0.188967	0.0377934	20	0.404025	0.0202013	0.147699	10000000	0.220087	0.0592348	0.00685393	-0.0154399	-0.0657974	-0.14113
lipid	PFHxS	PA(38:6)	120	5	0.0183908	0.00367816	20	0.0677998	0.00338999	0.400191	10000000	0.0809116	0.042331	0.0270724	-0.0284422	-0.0163893	-0.0272618
lipid	PFHxS	PA(40:6)	120	5	0.36507	0.073014	20	1.9599	0.0979948	0.604247	10000000	0.60646	0.194294	0.103568	0.0249974	-0.0638356	-0.235342
lipid	PFHxS	Total PA	120	5	1.50779	0.301557	20	8.32299	0.41615	0.613686	10000000	1.46659	0.268857	0.0344201	-0.172579	0.409976	-0.567426
lipid	PFHxS	Total Polar Lipids	120	5	128574	25714.8	20	237970	11898.5	0.0971537	10000000	256.971	101.367	29.6864	-14.4908	-29.3923	-159.871
lipid	PFHxS	FA(14:0)	120	5	27.4196	5.48392	20	71.9235	3.59617	0.210895	10000000	2.75484	1.96356	-0.252803	-0.353009	0.183768	-0.954697
lipid	PFHxS	FA(16:1)	120	5	56.0636	11.2127	20	214.52	10.726	0.40027	10000000	2.88264	2.90716	-0.505582	-0.503824	-0.540975	-1.64024
lipid	PFHxS	FA(18:3)	120	5	4.46058	0.892115	20	11.726	0.5863	0.223274	10000000	1.56618	0.449351	0.259517	-0.216398	-0.37479	-0.726201
lipid	PFHxS	FA(18:2)	120	5	14.9251	2.98503	20	64.302	3.2151	0.465772	10000000	3.20467	1.26443	-0.462364	-0.299367	-0.297173	-0.911317
lipid	PFHxS	FA(18:1)	120	5	293.922	58.7843	20	802.916	40.1458	0.224195	10000000	7.78655	6.66858	0.130187	-1.8324	-1.30738	-4.09797
lipid	PFHxS	FA(18:0)	120	5	765.494	153.099	20	2820.03	141.001	0.376075	10000000	14.6961	10.8304	-0.335348	-2.8291	-3.14559	-2.37756
lipid	PFHxS	FA(20:5)	120	5	247.774	49.5548	20	1568.39	78.4194	0.615446	10000000	4.32411	1.23099	6.01604	-1.91528	-2.40134	-2.02096
lipid	PFHxS	FA(20:4)	120	5	16.364	3.2728	20	86.7587	4.33794	0.587169	10000000	2.31542	1.06476	1.08522	-0.417346	-0.92986	-1.13705
lipid	PFHxS	FA(20:2)	120	5	0.659519	0.131904	20	1.67914	0.0839568	0.215043	10000000	0.975504	0.131545	-0.188266	-0.169192	0.0528297	-0.0200455
lipid	PFHxS	FA(20:1)	120	5	49.6025	9.9205	20	228.993	11.4496	0.474775	10000000	5.23762	1.23411	-0.56102	-0.543165	-1.03984	-1.52375
lipid	PFHxS	FA(20:0)	120	5	109.714	21.9428	20	443.983	22.1991	0.281073	10000000	2.71788	3.9935	-1.15546	-1.16229	-0.474825	-0.790964
lipid	PFHxS	FA(22:6)	120	5	53.4062	10.6812	20	404.778	20.2389	0.757197	10000000	7.28993	1.44721	0.481804	0.0922098	-2.28105	-2.04637
lipid	PFHxS	FA(22:5)	120	5	92.9156	18.5831	20	873.986	43.6993	0.866378	10000000	4.9399	3.55458	1.08362	0.00768902	-1.40712	-2.89399
lipid	PFHxS	FA(22:4)	120	5	2.47093	0.494186	20	3.23019	0.16151	0.0314638	10000000	1.32021	0.146997	-0.0219597	-0.242506	-0.00131968	-0.44477
lipid	PFHxS	FA(22:2)	120	5	1.20792	0.241583	20	3.91123	0.195561	0.307931	10000000	0.860396	0.340392	-0.166252	-0.130381	-0.0217849	-0.221328
lipid	PFHxS	FA(22:0)	120	5	31.1739	6.23477	20	117.628	5.88138	0.398128	10000000	2.42956	1.89723	0.715347	-0.949925	-0.133722	-0.856114
lipid	PFHxS	FA(24:1)	120	5	4.65011	0.930022	20	21.8977	1.09489	0.525415	10000000	2.11552	0.82895	-0.0634454	-0.307177	-0.203016	-0.096721
lipid	PFHxS	FA(24:0)	120	5	6.16622	1.23324	20	9.04853	0.452427	0.0482817	10000000	1.68332	0.0208798	-0.209171	-0.45597	1.45195	-0.421905
lipid	PFHxS	Total FA	120	5	17099.3	3419.86	20	56534.9	2826.75	0.317261	10000000	91.7421	50.7724	7.2574	-12.826	-12.5099	-28.0405

## Sheet: Table S8
Table S8. Results from Tukey HSD pairwise comparison tests.
group	Chemical	Metric	Age (hpf)	Treatment Comparison	Difference in Observed Means	Lower end of the Interval	Upper end of the Interval	P-value after ajustment for Multiple Comparisons	Treatment Mean	Control Mean	Fold Change
behavior	PFHxS	Bout Duration (sec)	120	Control-6.4ppm	-0.0224458	-0.0688462	0.0239546	0.736203	0.2567	0.234254	1.09582
behavior	PFHxS	Bout Duration (sec)	120	Control-8.4ppm	-0.0837199	-0.130905	-0.0365352	8.39962e-06	0.317974	0.234254	1.35739
behavior	PFHxS	Bout Duration (sec)	120	Control-10.2ppm	-0.158061	-0.207498	-0.108625	0	0.392316	0.234254	1.67474
behavior	PFHxS	Bout Duration (sec)	120	Control-14.4ppm	-0.202393	-0.267498	-0.137287	0	0.436647	0.234254	1.86399
behavior	PFHxS	Bout Duration (sec)	120	Control-11.5ppm	-0.210976	-0.266657	-0.155296	0	0.445231	0.234254	1.90063
behavior	PFHxS	Bout Frequency(count/sec)	120	Control-6.4ppm	-0.098781	-0.132957	-0.0646048	0	0.216829	0.118048	1.83679
behavior	PFHxS	Bout Frequency(count/sec)	120	Control-8.4ppm	-0.0716834	-0.106336	-0.0370305	9.77081e-08	0.189732	0.118048	1.60724
behavior	PFHxS	Bout Frequency(count/sec)	120	Control-10.2ppm	-0.0529889	-0.0892651	-0.0167126	0.000500394	0.171037	0.118048	1.44887
behavior	PFHxS	Bout Frequency(count/sec)	120	Control-14.4ppm	-0.0144855	-0.0618938	0.0329228	0.952392	0.132534	0.118048	1.12271
behavior	PFHxS	Bout Frequency(count/sec)	120	Control-11.5ppm	-0.0368546	-0.0778661	0.0041569	0.106341	0.154903	0.118048	1.3122
behavior	PFHxS	Bout Speed (mm/sec)	120	Control-6.4ppm	-2.78957	-3.60268	-1.97646	0	15.6838	12.8942	1.21634
behavior	PFHxS	Bout Speed (mm/sec)	120	Control-8.4ppm	-3.01121	-3.83807	-2.18436	0	15.9054	12.8942	1.23353
behavior	PFHxS	Bout Speed (mm/sec)	120	Control-10.2ppm	-3.78252	-4.64883	-2.91621	0	16.6768	12.8942	1.29335
behavior	PFHxS	Bout Speed (mm/sec)	120	Control-14.4ppm	-3.58649	-4.72739	-2.4456	0	16.4807	12.8942	1.27815
behavior	PFHxS	Bout Speed (mm/sec)	120	Control-11.5ppm	-3.71454	-4.69028	-2.73881	0	16.6088	12.8942	1.28808
behavior	PFHxS	Bout Turning Angle (radians)	120	Control-6.4ppm	-0.000749852	-0.0162972	0.0147975	0.999993	-0.00129102	-0.00204087	0.632583
behavior	PFHxS	Bout Turning Angle (radians)	120	Control-8.4ppm	0.00228819	-0.013522	0.0180984	0.998433	-0.00432906	-0.00204087	2.12118
behavior	PFHxS	Bout Turning Angle (radians)	120	Control-10.2ppm	-0.00615828	-0.0227229	0.0104063	0.895242	0.00411741	-0.00204087	2.01747
behavior	PFHxS	Bout Turning Angle (radians)	120	Control-14.4ppm	0.00816973	-0.0136452	0.0299846	0.892272	-0.0102106	-0.00204087	5.00305
behavior	PFHxS	Bout Turning Angle (radians)	120	Control-11.5ppm	-0.00501477	-0.0236716	0.0136421	0.972485	0.0029739	-0.00204087	1.45717
behavior	PFHxS	Distance After Startle (mm)	120	Control-6.4ppm	-8.72407	-11.6944	-5.75376	0	11.1674	2.44329	4.57063
behavior	PFHxS	Distance After Startle (mm)	120	Control-8.4ppm	-11.9569	-14.9686	-8.94516	0	14.4002	2.44329	5.89377
behavior	PFHxS	Distance After Startle (mm)	120	Control-10.2ppm	-15.2561	-18.4089	-12.1033	0	17.6994	2.44329	7.24409
behavior	PFHxS	Distance After Startle (mm)	120	Control-14.4ppm	-13.7811	-17.9014	-9.66076	0	16.2244	2.44329	6.64038
behavior	PFHxS	Distance After Startle (mm)	120	Control-11.5ppm	-17.3666	-20.931	-13.8022	0	19.8099	2.44329	8.10788
behavior	PFHxS	Startle Distance (mm)	120	Control-6.4ppm	-18.1983	-22.9655	-13.4312	0	23.3015	5.10317	4.56609
behavior	PFHxS	Startle Distance (mm)	120	Control-8.4ppm	-21.3518	-26.1854	-16.5182	0	26.455	5.10317	5.18403
behavior	PFHxS	Startle Distance (mm)	120	Control-10.2ppm	-27.3021	-32.3622	-22.2421	0	32.4053	5.10317	6.35003
behavior	PFHxS	Startle Distance (mm)	120	Control-14.4ppm	-25.1416	-31.7545	-18.5288	0	30.2448	5.10317	5.92668
behavior	PFHxS	Startle Distance (mm)	120	Control-11.5ppm	-32.4084	-38.129	-26.6879	0	37.5116	5.10317	7.35065
behavior	PFHxS	Startle Magnitude (mm/s)	120	Control-6.4ppm	-35.0009	-42.4407	-27.5611	0	62.0165	27.0156	2.29558
behavior	PFHxS	Startle Magnitude (mm/s)	120	Control-8.4ppm	-39.1244	-46.6679	-31.5809	0	66.14	27.0156	2.44821
behavior	PFHxS	Startle Magnitude (mm/s)	120	Control-10.2ppm	-42.8509	-50.7478	-34.954	0	69.8665	27.0156	2.58615
behavior	PFHxS	Startle Magnitude (mm/s)	120	Control-14.4ppm	-32.9131	-43.2333	-22.5928	0	59.9287	27.0156	2.2183
behavior	PFHxS	Startle Magnitude (mm/s)	120	Control-11.5ppm	-41.9543	-50.882	-33.0266	0	68.9699	27.0156	2.55296
behavior	PFHxS	Startle Time (sec)	120	Control-6.4ppm	-1.07604	-1.32283	-0.829253	0	2.12933	1.05328	2.02161
behavior	PFHxS	Startle Time (sec)	120	Control-8.4ppm	-1.14147	-1.39171	-0.891242	0	2.19476	1.05328	2.08373
behavior	PFHxS	Startle Time (sec)	120	Control-10.2ppm	-1.09385	-1.3558	-0.831893	0	2.14713	1.05328	2.03851
behavior	PFHxS	Startle Time (sec)	120	Control-14.4ppm	-0.863683	-1.20602	-0.521343	9.09406e-12	1.91697	1.05328	1.81999
behavior	PFHxS	Startle Time (sec)	120	Control-11.5ppm	-1.13616	-1.43231	-0.840014	0	2.18945	1.05328	2.07869
behavior	PFHxS	Step Length (mm)	120	Control-6.4ppm	-0.0176188	-0.0232081	-0.0120296	0	0.0291653	0.0115465	2.5259
behavior	PFHxS	Step Length (mm)	120	Control-8.4ppm	-0.0192349	-0.0249021	-0.0135677	0	0.0307814	0.0115465	2.66586
behavior	PFHxS	Step Length (mm)	120	Control-10.2ppm	-0.0250885	-0.0310212	-0.0191558	0	0.036635	0.0115465	3.17282
behavior	PFHxS	Step Length (mm)	120	Control-14.4ppm	-0.0209119	-0.0286651	-0.0131586	0	0.0324584	0.0115465	2.8111
behavior	PFHxS	Step Length (mm)	120	Control-11.5ppm	-0.0269584	-0.0336655	-0.0202513	0	0.0385049	0.0115465	3.33477
behavior	PFHxS	Step Variance	120	Control-6.4ppm	-0.0781204	-0.0969516	-0.0592893	0	0.165428	0.0873072	1.89478
behavior	PFHxS	Step Variance	120	Control-8.4ppm	-0.0895911	-0.108685	-0.0704973	0	0.176898	0.0873072	2.02616
behavior	PFHxS	Step Variance	120	Control-10.2ppm	-0.119615	-0.139603	-0.0996263	0	0.206922	0.0873072	2.37004
behavior	PFHxS	Step Variance	120	Control-14.4ppm	-0.101537	-0.127659	-0.0754147	0	0.188844	0.0873072	2.16298
behavior	PFHxS	Step Variance	120	Control-11.5ppm	-0.126638	-0.149235	-0.10404	0	0.213945	0.0873072	2.45048
behavior	PFHxS	Swim Distance (mm)	120	Control-6.4ppm	-761.274	-1002.77	-519.774	0	1260.18	498.902	2.5259
behavior	PFHxS	Swim Distance (mm)	120	Control-8.4ppm	-831.101	-1075.97	-586.232	0	1330	498.902	2.66586
behavior	PFHxS	Swim Distance (mm)	120	Control-10.2ppm	-1084.02	-1340.36	-827.684	0	1582.93	498.902	3.17282
behavior	PFHxS	Swim Distance (mm)	120	Control-14.4ppm	-903.56	-1238.56	-568.558	0	1402.46	498.902	2.8111
behavior	PFHxS	Swim Distance (mm)	120	Control-11.5ppm	-1164.82	-1454.62	-875.017	0	1663.72	498.902	3.33477
behavior	PFHxS	Swim Time(sec)	120	Control-6.4ppm	-39.3323	-55.929	-22.7355	5.60421e-10	82.2791	42.9468	1.91584
behavior	PFHxS	Swim Time(sec)	120	Control-8.4ppm	-37.8013	-54.6786	-20.924	5.69867e-09	80.7481	42.9468	1.88019
behavior	PFHxS	Swim Time(sec)	120	Control-10.2ppm	-46.1167	-63.7994	-28.434	0	89.0635	42.9468	2.07381
behavior	PFHxS	Swim Time(sec)	120	Control-14.4ppm	-38.0459	-61.3332	-14.7586	5.72575e-05	80.9927	42.9468	1.88588
behavior	PFHxS	Swim Time(sec)	120	Control-11.5ppm	-47.0325	-66.9487	-27.1164	6.54779e-10	89.9793	42.9468	2.09513
behavior	PFHxS	Turning Angle Mean (radians)	120	Control-6.4ppm	0.000274807	-0.020212	0.0207616	1	-0.00171739	-0.00144258	1.1905
behavior	PFHxS	Turning Angle Mean (radians)	120	Control-8.4ppm	0.00536468	-0.0154684	0.0261978	0.977205	-0.00680727	-0.00144258	4.71881
behavior	PFHxS	Turning Angle Mean (radians)	120	Control-10.2ppm	-0.0044068	-0.026234	0.0174204	0.992432	0.00296422	-0.00144258	2.0548
behavior	PFHxS	Turning Angle Mean (radians)	120	Control-14.4ppm	0.005398	-0.0233475	0.0341435	0.994599	-0.00684058	-0.00144258	4.74191
behavior	PFHxS	Turning Angle Mean (radians)	120	Control-11.5ppm	-0.000257935	-0.0248421	0.0243263	1	-0.00118465	-0.00144258	0.821199
behavior	PFHxS	Turning Angle Variance	120	Control-6.4ppm	0.152281	0.0996231	0.204939	0	0.883001	1.03528	0.852909
behavior	PFHxS	Turning Angle Variance	120	Control-8.4ppm	0.182903	0.129355	0.23645	0	0.852379	1.03528	0.823331
behavior	PFHxS	Turning Angle Variance	120	Control-10.2ppm	0.22989	0.173787	0.285993	0	0.805392	1.03528	0.777945
behavior	PFHxS	Turning Angle Variance	120	Control-14.4ppm	0.284494	0.210609	0.35838	0	0.750787	1.03528	0.725201
behavior	PFHxS	Turning Angle Variance	120	Control-11.5ppm	0.235339	0.17215	0.298528	0	0.799943	1.03528	0.772681
morph	PFHxS	Impaired Equilibrium	96	Control-6.4ppm	-0.0315789	-0.130566	0.0674083	0.943358	3	0	Inf
morph	PFHxS	Impaired Equilibrium	96	Control-8.4ppm	-0.0416667	-0.140397	0.0570639	0.833564	4	0	Inf
morph	PFHxS	Impaired Equilibrium	96	Control-10.2ppm	-0.0947368	-0.193724	0.00425044	0.0697559	9	0	Inf
morph	PFHxS	Impaired Equilibrium	96	Control-11.5ppm	-0.09375	-0.192481	0.00498053	0.0737977	9	0	Inf
morph	PFHxS	Impaired Equilibrium	96	Control-14.4ppm	-0.105263	-0.20425	-0.00627588	0.0295926	10	0	Inf
morph	PFHxS	Impaired Equilibrium	120	Control-6.4ppm	-0.0106383	-0.137235	0.115959	0.99989	1	0	Inf
morph	PFHxS	Impaired Equilibrium	120	Control-8.4ppm	-0.0705882	-0.200493	0.0593168	0.628574	6	0	Inf
morph	PFHxS	Impaired Equilibrium	120	Control-10.2ppm	-0.235294	-0.373464	-0.0971247	2.23679e-05	16	0	Inf
morph	PFHxS	Impaired Equilibrium	120	Control-11.5ppm	-0.25	-0.390652	-0.109348	7.91496e-06	16	0	Inf
morph	PFHxS	Impaired Equilibrium	120	Control-14.4ppm	-0.288462	-0.438459	-0.138464	9.29936e-07	15	0	Inf
morph	PFHxS	Spine Curvature	96	Control-6.4ppm	-1.8829e-17	-0.0171969	0.0171969	1	0	0	NA
morph	PFHxS	Spine Curvature	96	Control-8.4ppm	-6.25223e-18	-0.0171969	0.0171969	1	0	0	NA
morph	PFHxS	Spine Curvature	96	Control-10.2ppm	1.77086e-18	-0.0171969	0.0171969	1	0	0	NA
morph	PFHxS	Spine Curvature	96	Control-11.5ppm	-2.13226e-18	-0.0171969	0.0171969	1	0	0	NA
morph	PFHxS	Spine Curvature	96	Control-14.4ppm	-0.0104167	-0.0276135	0.00678019	0.511064	1	0	Inf
morph	PFHxS	Spine Curvature	120	Control-6.4ppm	-0.0104167	-0.152401	0.131568	0.999944	1	0	Inf
morph	PFHxS	Spine Curvature	120	Control-8.4ppm	-0.0729167	-0.214901	0.0690678	0.684582	7	0	Inf
morph	PFHxS	Spine Curvature	120	Control-10.2ppm	-0.166667	-0.308651	-0.0246822	0.0108466	16	0	Inf
morph	PFHxS	Spine Curvature	120	Control-11.5ppm	-0.385417	-0.527401	-0.243432	4.94346e-10	37	0	Inf
morph	PFHxS	Spine Curvature	120	Control-14.4ppm	-0.46875	-0.610734	-0.326766	4.93768e-10	45	0	Inf
morph	PFHxS	Survival	96	Control-6.4ppm	-0.0104167	-0.0523921	0.0315588	0.980778	95	94	1.01064
morph	PFHxS	Survival	96	Control-8.4ppm	-0.0208333	-0.0628088	0.0211421	0.715363	96	94	1.02128
morph	PFHxS	Survival	96	Control-10.2ppm	-0.0104167	-0.0523921	0.0315588	0.980778	95	94	1.01064
morph	PFHxS	Survival	96	Control-11.5ppm	-0.0208333	-0.0628088	0.0211421	0.715363	96	94	1.02128
morph	PFHxS	Survival	96	Control-14.4ppm	1.66533e-15	-0.0419755	0.0419755	1	94	94	1
morph	PFHxS	Survival	120	Control-6.4ppm	-4.88498e-15	-0.153317	0.153317	1	94	94	1
morph	PFHxS	Survival	120	Control-8.4ppm	0.09375	-0.0595668	0.247067	0.500214	85	94	0.904255
morph	PFHxS	Survival	120	Control-10.2ppm	0.270833	0.117517	0.42415	8.76627e-06	68	94	0.723404
morph	PFHxS	Survival	120	Control-11.5ppm	0.3125	0.159183	0.465817	1.4066e-07	64	94	0.680851
morph	PFHxS	Survival	120	Control-14.4ppm	0.4375	0.284183	0.590817	4.9381e-10	52	94	0.553191
morph	PFHxS	Swim Bladder	96	Control-6.4ppm	0	0	0	NA	0	0	NA
morph	PFHxS	Swim Bladder	96	Control-8.4ppm	0	0	0	NA	0	0	NA
morph	PFHxS	Swim Bladder	96	Control-10.2ppm	0	0	0	NA	0	0	NA
morph	PFHxS	Swim Bladder	96	Control-11.5ppm	0	0	0	NA	0	0	NA
morph	PFHxS	Swim Bladder	96	Control-14.4ppm	0	0	0	NA	0	0	NA
morph	PFHxS	Swim Bladder	120	Control-6.4ppm	-2.11027e-16	-0.0470105	0.0470105	1	0	0	NA
morph	PFHxS	Swim Bladder	120	Control-8.4ppm	-0.0117647	-0.0600036	0.0364742	0.982121	1	0	Inf
morph	PFHxS	Swim Bladder	120	Control-10.2ppm	-8.0923e-17	-0.0513078	0.0513078	1	0	0	NA
morph	PFHxS	Swim Bladder	120	Control-11.5ppm	-0.0625	-0.11473	-0.0102702	0.00874357	4	0	Inf
morph	PFHxS	Swim Bladder	120	Control-14.4ppm	-0.0192308	-0.0749307	0.0364692	0.921637	1	0	Inf
lipid	PFHxS	DSM(16:0)	120	Control-6.4ppm	-0.0824361	-0.815453	0.650581	0.999154	0.844158	1.05452	0.800511
lipid	PFHxS	DSM(16:0)	120	Control-8.4ppm	-0.210366	-0.943383	0.522651	0.941465	0.990911	1.05452	0.939676
lipid	PFHxS	DSM(16:0)	120	Control-10.2ppm	-0.0636133	-0.883151	0.755925	0.999861	0.99281	1.05452	0.941477
lipid	PFHxS	DSM(16:0)	120	Control-11.5ppm	-0.0617138	-1.09836	0.974929	0.999963	0.342061	1.05452	0.324375
lipid	PFHxS	DSM(16:0)	120	Control-14.4ppm	-0.712463	-1.74911	0.32418	0.29833	0.972088	1.05452	0.921826
lipid	PFHxS	ePC(32:0)	120	Control-6.4ppm	0.160779	-1.11555	1.4371	0.998541	2.01485	2.42934	0.829382
lipid	PFHxS	ePC(32:0)	120	Control-8.4ppm	-0.414489	-1.69081	0.861837	0.90547	1.79123	2.42934	0.737332
lipid	PFHxS	ePC(32:0)	120	Control-10.2ppm	-0.638108	-2.06508	0.788867	0.723427	1.77342	2.42934	0.730004
lipid	PFHxS	ePC(32:0)	120	Control-11.5ppm	-0.655911	-2.46091	1.14909	0.857919	0.733998	2.42934	0.302139
lipid	PFHxS	ePC(32:0)	120	Control-14.4ppm	-1.69534	-3.50033	0.109659	0.0734072	2.59011	2.42934	1.06618
lipid	PFHxS	ePC(32:1)	120	Control-6.4ppm	0.0587834	-0.270628	0.388195	0.992511	0.516716	0.605275	0.853687
lipid	PFHxS	ePC(32:1)	120	Control-8.4ppm	-0.0885595	-0.417971	0.240852	0.955072	0.488888	0.605275	0.807712
lipid	PFHxS	ePC(32:1)	120	Control-10.2ppm	-0.116387	-0.48468	0.251906	0.914728	0.498481	0.605275	0.823562
lipid	PFHxS	ePC(32:1)	120	Control-11.5ppm	-0.106794	-0.572652	0.359064	0.977078	0.204474	0.605275	0.33782
lipid	PFHxS	ePC(32:1)	120	Control-14.4ppm	-0.400801	-0.866659	0.0650573	0.118208	0.664059	0.605275	1.09712
lipid	PFHxS	ePC(34:1)	120	Control-6.4ppm	0.0218299	-1.49426	1.53792	1	2.39531	3.02724	0.791251
lipid	PFHxS	ePC(34:1)	120	Control-8.4ppm	-0.631933	-2.14802	0.884156	0.776243	2.0417	3.02724	0.674444
lipid	PFHxS	ePC(34:1)	120	Control-10.2ppm	-0.985535	-2.68057	0.709504	0.471611	2.03788	3.02724	0.673182
lipid	PFHxS	ePC(34:1)	120	Control-11.5ppm	-0.989356	-3.13343	1.15472	0.697474	0.765406	3.02724	0.25284
lipid	PFHxS	ePC(34:1)	120	Control-14.4ppm	-2.26183	-4.40591	-0.117761	0.0349688	3.04907	3.02724	1.00721
lipid	PFHxS	ePC(36:1)	120	Control-6.4ppm	0.397411	-0.876774	1.6716	0.918904	1.85389	2.31646	0.800314
lipid	PFHxS	ePC(36:1)	120	Control-8.4ppm	-0.462563	-1.73675	0.811622	0.85841	1.63374	2.31646	0.705276
lipid	PFHxS	ePC(36:1)	120	Control-10.2ppm	-0.682715	-2.1073	0.741868	0.664351	1.72901	2.31646	0.746404
lipid	PFHxS	ePC(36:1)	120	Control-11.5ppm	-0.587444	-2.38942	1.21453	0.9041	0.946984	2.31646	0.408807
lipid	PFHxS	ePC(36:1)	120	Control-14.4ppm	-1.36947	-3.17144	0.4325	0.20696	2.71387	2.31646	1.17156
lipid	PFHxS	ePC(36:2)	120	Control-6.4ppm	0.105819	-0.412881	0.624518	0.986277	0.777601	0.966264	0.804749
lipid	PFHxS	ePC(36:2)	120	Control-8.4ppm	-0.188664	-0.707363	0.330035	0.857457	0.661196	0.966264	0.68428
lipid	PFHxS	ePC(36:2)	120	Control-10.2ppm	-0.305069	-0.884992	0.274855	0.575328	0.687279	0.966264	0.711275
lipid	PFHxS	ePC(36:2)	120	Control-11.5ppm	-0.278985	-1.01254	0.454566	0.833865	0	0.966264	0
lipid	PFHxS	ePC(36:2)	120	Control-14.4ppm	-0.966264	-1.69982	-0.232713	0.00581166	1.07208	0.966264	1.10951
lipid	PFHxS	ePC(36:5)	120	Control-6.4ppm	-0.222398	-0.777187	0.33239	0.802317	0.679084	0.984469	0.689797
lipid	PFHxS	ePC(36:5)	120	Control-8.4ppm	-0.305385	-0.860173	0.249403	0.52903	0.574682	0.984469	0.583749
lipid	PFHxS	ePC(36:5)	120	Control-10.2ppm	-0.409787	-1.03006	0.210486	0.337734	0.513219	0.984469	0.521315
lipid	PFHxS	ePC(36:5)	120	Control-11.5ppm	-0.47125	-1.25584	0.313339	0.437173	0.202413	0.984469	0.205606
lipid	PFHxS	ePC(36:5)	120	Control-14.4ppm	-0.782056	-1.56665	0.00253316	0.0510474	0.762071	0.984469	0.774093
lipid	PFHxS	ePC(38:6)	120	Control-6.4ppm	-0.287003	-2.76059	2.18658	0.999017	3.51709	3.84522	0.914666
lipid	PFHxS	ePC(38:6)	120	Control-8.4ppm	-0.328128	-2.80172	2.14546	0.998132	2.98079	3.84522	0.775193
lipid	PFHxS	ePC(38:6)	120	Control-10.2ppm	-0.864433	-3.62999	1.90112	0.918227	2.70126	3.84522	0.702498
lipid	PFHxS	ePC(38:6)	120	Control-11.5ppm	-1.14396	-4.64214	2.35422	0.902978	1.3577	3.84522	0.353088
lipid	PFHxS	ePC(38:6)	120	Control-14.4ppm	-2.48752	-5.9857	1.01066	0.265765	3.55822	3.84522	0.925361
lipid	PFHxS	ePE(36:1)	120	Control-6.4ppm	-0.00252529	-0.0518592	0.0468086	0.999982	0.0534354	0.0654557	0.81636
lipid	PFHxS	ePE(36:1)	120	Control-8.4ppm	-0.0120203	-0.0613542	0.0373136	0.970222	0.0370179	0.0654557	0.565541
lipid	PFHxS	ePE(36:1)	120	Control-10.2ppm	-0.0284378	-0.0835948	0.0267192	0.595316	0.0383849	0.0654557	0.586426
lipid	PFHxS	ePE(36:1)	120	Control-11.5ppm	-0.0270708	-0.0968395	0.0426979	0.822353	0.0182063	0.0654557	0.278147
lipid	PFHxS	ePE(36:1)	120	Control-14.4ppm	-0.0472494	-0.117018	0.0225193	0.312838	0.0629304	0.0654557	0.96142
lipid	PFHxS	ePE(38:0)	120	Control-6.4ppm	-0.0822535	-0.305633	0.141126	0.851238	0.233385	0.281704	0.828476
lipid	PFHxS	ePE(38:0)	120	Control-8.4ppm	-0.048319	-0.271698	0.17506	0.982211	0.157139	0.281704	0.557815
lipid	PFHxS	ePE(38:0)	120	Control-10.2ppm	-0.124566	-0.374311	0.12518	0.627384	0.0498397	0.281704	0.176922
lipid	PFHxS	ePE(38:0)	120	Control-11.5ppm	-0.231865	-0.547771	0.0840412	0.236904	0.0871319	0.281704	0.309303
lipid	PFHxS	ePE(38:0)	120	Control-14.4ppm	-0.194572	-0.510478	0.121333	0.410587	0.199451	0.281704	0.708015
lipid	PFHxS	ePE(38:2)	120	Control-6.4ppm	-0.0209147	-0.0746041	0.0327747	0.820001	0.0434067	0.072214	0.601083
lipid	PFHxS	ePE(38:2)	120	Control-8.4ppm	-0.0288074	-0.0824968	0.024882	0.555325	0.0252009	0.072214	0.348975
lipid	PFHxS	ePE(38:2)	120	Control-10.2ppm	-0.0470132	-0.10704	0.0130134	0.182765	0.0202545	0.072214	0.280478
lipid	PFHxS	ePE(38:2)	120	Control-11.5ppm	-0.0519596	-0.127888	0.0239688	0.302549	0.00854417	0.072214	0.118317
lipid	PFHxS	ePE(38:2)	120	Control-14.4ppm	-0.0636699	-0.139598	0.0122584	0.134138	0.0512993	0.072214	0.710379
lipid	PFHxS	ePE(38:4)	120	Control-6.4ppm	-0.0172221	-0.067097	0.0326527	0.881486	0.0549178	0.0740668	0.741463
lipid	PFHxS	ePE(38:4)	120	Control-8.4ppm	-0.019149	-0.0690239	0.0307259	0.828488	0.0447267	0.0740668	0.603869
lipid	PFHxS	ePE(38:4)	120	Control-10.2ppm	-0.0293401	-0.0851019	0.0264217	0.575102	0.0352747	0.0740668	0.476255
lipid	PFHxS	ePE(38:4)	120	Control-11.5ppm	-0.0387921	-0.109326	0.0317416	0.529922	0.010261	0.0740668	0.138537
lipid	PFHxS	ePE(38:4)	120	Control-14.4ppm	-0.0638058	-0.13434	0.00672795	0.0907909	0.0568446	0.0740668	0.767478
lipid	PFHxS	ePE(38:6)	120	Control-6.4ppm	-0.11611	-0.387565	0.155344	0.757687	0.268132	0.334996	0.800403
lipid	PFHxS	ePE(38:6)	120	Control-8.4ppm	-0.0668641	-0.338319	0.20459	0.968814	0.170484	0.334996	0.508913
lipid	PFHxS	ePE(38:6)	120	Control-10.2ppm	-0.164512	-0.468007	0.138983	0.544888	0.161353	0.334996	0.481657
lipid	PFHxS	ePE(38:6)	120	Control-11.5ppm	-0.173642	-0.557537	0.210252	0.714139	0.0494018	0.334996	0.14747
lipid	PFHxS	ePE(38:6)	120	Control-14.4ppm	-0.285594	-0.669488	0.0983008	0.225069	0.218885	0.334996	0.653397
lipid	PFHxS	ePE(40:2)	120	Control-6.4ppm	-0.130807	-0.701014	0.439399	0.977008	0.553004	0.591063	0.935609
lipid	PFHxS	ePE(40:2)	120	Control-8.4ppm	-0.0380591	-0.608266	0.532148	0.999934	0.305998	0.591063	0.517707
lipid	PFHxS	ePE(40:2)	120	Control-10.2ppm	-0.285066	-0.922576	0.352445	0.723464	0.284852	0.591063	0.481932
lipid	PFHxS	ePE(40:2)	120	Control-11.5ppm	-0.306211	-1.11261	0.500183	0.834737	0.0792931	0.591063	0.134153
lipid	PFHxS	ePE(40:2)	120	Control-14.4ppm	-0.51177	-1.31816	0.294624	0.379147	0.460256	0.591063	0.778691
lipid	PFHxS	ePE(40:4)	120	Control-6.4ppm	-0.00612751	-0.0519231	0.0396681	0.998054	0.0399019	0.0598241	0.666987
lipid	PFHxS	ePE(40:4)	120	Control-8.4ppm	-0.0199222	-0.0657178	0.0258734	0.74501	0.0375377	0.0598241	0.627469
lipid	PFHxS	ePE(40:4)	120	Control-10.2ppm	-0.0222863	-0.0734873	0.0289147	0.744577	0.0378539	0.0598241	0.632754
lipid	PFHxS	ePE(40:4)	120	Control-11.5ppm	-0.0219702	-0.0867349	0.0427945	0.888893	0.0103808	0.0598241	0.173522
lipid	PFHxS	ePE(40:4)	120	Control-14.4ppm	-0.0494433	-0.114208	0.0153214	0.203223	0.0536965	0.0598241	0.897574
lipid	PFHxS	ePE(40:5)	120	Control-6.4ppm	-0.00446705	-0.0995692	0.0906351	0.999988	0.108632	0.107034	1.01494
lipid	PFHxS	ePE(40:5)	120	Control-8.4ppm	0.00159884	-0.0935033	0.096701	1	0.0592419	0.107034	0.553488
lipid	PFHxS	ePE(40:5)	120	Control-10.2ppm	-0.0477917	-0.154119	0.0585357	0.71928	0.0514327	0.107034	0.480529
lipid	PFHxS	ePE(40:5)	120	Control-11.5ppm	-0.0556009	-0.190096	0.0788938	0.781929	0.0301175	0.107034	0.281384
lipid	PFHxS	ePE(40:5)	120	Control-14.4ppm	-0.0769161	-0.211411	0.0575786	0.48907	0.102567	0.107034	0.958265
lipid	PFHxS	ePE(40:6)	120	Control-6.4ppm	-0.319386	-1.02522	0.386448	0.713819	0.700952	0.873125	0.802808
lipid	PFHxS	ePE(40:6)	120	Control-8.4ppm	-0.172173	-0.878008	0.533661	0.970078	0.451967	0.873125	0.517643
lipid	PFHxS	ePE(40:6)	120	Control-10.2ppm	-0.421158	-1.21031	0.367989	0.560779	0.37907	0.873125	0.434153
lipid	PFHxS	ePE(40:6)	120	Control-11.5ppm	-0.494055	-1.49226	0.504146	0.634657	0.121881	0.873125	0.139592
lipid	PFHxS	ePE(40:6)	120	Control-14.4ppm	-0.751244	-1.74945	0.246957	0.215153	0.553739	0.873125	0.634203
lipid	PFHxS	FA(14:0)	120	Control-6.4ppm	-2.55039	-5.99182	0.89105	0.228414	2.50204	4.71841	0.530272
lipid	PFHxS	FA(14:0)	120	Control-8.4ppm	-2.21637	-5.6578	1.22507	0.363893	2.40183	4.71841	0.509035
lipid	PFHxS	FA(14:0)	120	Control-10.2ppm	-2.31657	-6.16421	1.53107	0.434632	2.93861	4.71841	0.622798
lipid	PFHxS	FA(14:0)	120	Control-11.5ppm	-1.77979	-6.64672	3.08713	0.854754	1.80015	4.71841	0.381516
lipid	PFHxS	FA(14:0)	120	Control-14.4ppm	-2.91826	-7.78518	1.94867	0.43898	2.16802	4.71841	0.459482
lipid	PFHxS	FA(16:1)	120	Control-6.4ppm	-2.6237	-8.56715	3.31975	0.733674	2.37706	5.7898	0.41056
lipid	PFHxS	FA(16:1)	120	Control-8.4ppm	-3.41274	-9.35619	2.53071	0.484814	2.37882	5.7898	0.410863
lipid	PFHxS	FA(16:1)	120	Control-10.2ppm	-3.41099	-10.056	3.23399	0.599636	2.34167	5.7898	0.404447
lipid	PFHxS	FA(16:1)	120	Control-11.5ppm	-3.44814	-11.8534	4.95717	0.787165	1.2424	5.7898	0.214584
lipid	PFHxS	FA(16:1)	120	Control-14.4ppm	-4.5474	-12.9527	3.8579	0.546861	3.1661	5.7898	0.546842
lipid	PFHxS	FA(18:0)	120	Control-6.4ppm	-12.9731	-34.5223	8.57607	0.434724	14.3608	25.5265	0.562584
lipid	PFHxS	FA(18:0)	120	Control-8.4ppm	-11.1657	-32.7149	10.3835	0.590408	11.867	25.5265	0.464891
lipid	PFHxS	FA(18:0)	120	Control-10.2ppm	-13.6595	-37.7522	10.4333	0.498191	11.5506	25.5265	0.452493
lipid	PFHxS	FA(18:0)	120	Control-11.5ppm	-13.9759	-44.4511	16.4992	0.702682	12.3186	25.5265	0.48258
lipid	PFHxS	FA(18:0)	120	Control-14.4ppm	-13.2079	-43.6831	17.2672	0.747854	12.5534	25.5265	0.491778
lipid	PFHxS	FA(18:1)	120	Control-6.4ppm	-6.22959	-17.728	5.26886	0.54542	7.91673	14.4551	0.547677
lipid	PFHxS	FA(18:1)	120	Control-8.4ppm	-6.53839	-18.0368	4.96006	0.495082	5.95415	14.4551	0.411905
lipid	PFHxS	FA(18:1)	120	Control-10.2ppm	-8.50098	-21.3566	4.35468	0.336801	6.47917	14.4551	0.448226
lipid	PFHxS	FA(18:1)	120	Control-11.5ppm	-7.97596	-24.2372	8.28531	0.643116	3.68858	14.4551	0.255175
lipid	PFHxS	FA(18:1)	120	Control-14.4ppm	-10.7665	-27.0278	5.49472	0.335522	8.22553	14.4551	0.569039
lipid	PFHxS	FA(18:2)	120	Control-6.4ppm	-0.558629	-3.81262	2.69536	0.993732	2.74231	4.4691	0.613616
lipid	PFHxS	FA(18:2)	120	Control-8.4ppm	-1.72679	-4.98078	1.5272	0.566526	2.90531	4.4691	0.650088
lipid	PFHxS	FA(18:2)	120	Control-10.2ppm	-1.56379	-5.20187	2.07428	0.754046	2.9075	4.4691	0.650579
lipid	PFHxS	FA(18:2)	120	Control-11.5ppm	-1.5616	-6.16344	3.04024	0.888759	2.29336	4.4691	0.513159
lipid	PFHxS	FA(18:2)	120	Control-14.4ppm	-2.17574	-6.77758	2.4261	0.676412	3.91047	4.4691	0.875002
lipid	PFHxS	FA(18:3)	120	Control-6.4ppm	0.159169	-1.2304	1.54873	0.999076	1.8257	2.01553	0.905815
lipid	PFHxS	FA(18:3)	120	Control-8.4ppm	-0.189834	-1.5794	1.19973	0.997851	1.34978	2.01553	0.66969
lipid	PFHxS	FA(18:3)	120	Control-10.2ppm	-0.665749	-2.21933	0.887833	0.756323	1.19139	2.01553	0.591105
lipid	PFHxS	FA(18:3)	120	Control-11.5ppm	-0.824141	-2.78928	1.141	0.771937	0.839977	2.01553	0.416753
lipid	PFHxS	FA(18:3)	120	Control-14.4ppm	-1.17555	-3.14069	0.78959	0.441472	2.1747	2.01553	1.07897
lipid	PFHxS	FA(20:0)	120	Control-6.4ppm	-4.40347	-12.9539	4.14695	0.596422	1.56242	6.71138	0.232801
lipid	PFHxS	FA(20:0)	120	Control-8.4ppm	-5.14897	-13.6994	3.40145	0.434432	1.55559	6.71138	0.231784
lipid	PFHxS	FA(20:0)	120	Control-10.2ppm	-5.15579	-14.7154	4.40387	0.550062	2.24306	6.71138	0.334217
lipid	PFHxS	FA(20:0)	120	Control-11.5ppm	-4.46833	-16.5604	7.62379	0.849415	1.92692	6.71138	0.287112
lipid	PFHxS	FA(20:0)	120	Control-14.4ppm	-4.78447	-16.8766	7.30765	0.810533	2.30792	6.71138	0.343881
lipid	PFHxS	FA(20:1)	120	Control-6.4ppm	1.19954	-4.94112	7.3402	0.988703	4.6766	6.47173	0.722619
lipid	PFHxS	FA(20:1)	120	Control-8.4ppm	-1.79513	-7.9358	4.34553	0.937003	4.69445	6.47173	0.725378
lipid	PFHxS	FA(20:1)	120	Control-10.2ppm	-1.77728	-8.64275	5.08819	0.961571	4.19778	6.47173	0.648633
lipid	PFHxS	FA(20:1)	120	Control-11.5ppm	-2.27395	-10.9582	6.41025	0.959701	3.71387	6.47173	0.573861
lipid	PFHxS	FA(20:1)	120	Control-14.4ppm	-2.75786	-11.4421	5.92635	0.913122	7.67128	6.47173	1.18535
lipid	PFHxS	FA(20:2)	120	Control-6.4ppm	0.061583	-0.464249	0.587415	0.998972	0.787237	1.10705	0.711113
lipid	PFHxS	FA(20:2)	120	Control-8.4ppm	-0.319812	-0.845644	0.20602	0.423913	0.806312	1.10705	0.728343
lipid	PFHxS	FA(20:2)	120	Control-10.2ppm	-0.300737	-0.888635	0.287161	0.603018	1.02833	1.10705	0.928896
lipid	PFHxS	FA(20:2)	120	Control-11.5ppm	-0.0787157	-0.822355	0.664923	0.999369	0.955458	1.10705	0.863068
lipid	PFHxS	FA(20:2)	120	Control-14.4ppm	-0.151591	-0.89523	0.592048	0.986324	1.16863	1.10705	1.05563
lipid	PFHxS	FA(20:4)	120	Control-6.4ppm	-0.730468	-4.5102	3.04926	0.989237	3.40063	3.38017	1.00605
lipid	PFHxS	FA(20:4)	120	Control-8.4ppm	0.0204608	-3.75927	3.80019	1	1.89807	3.38017	0.561531
lipid	PFHxS	FA(20:4)	120	Control-10.2ppm	-1.4821	-5.70797	2.74377	0.874665	1.38556	3.38017	0.409907
lipid	PFHxS	FA(20:4)	120	Control-11.5ppm	-1.99462	-7.33996	3.35073	0.844276	1.17836	3.38017	0.34861
lipid	PFHxS	FA(20:4)	120	Control-14.4ppm	-2.20181	-7.54715	3.14354	0.784402	2.6497	3.38017	0.783896
lipid	PFHxS	FA(20:5)	120	Control-6.4ppm	-2.14045	-18.211	13.9301	0.998096	10.3402	5.55511	1.86138
lipid	PFHxS	FA(20:5)	120	Control-8.4ppm	4.78505	-11.2855	20.8556	0.932272	2.40883	5.55511	0.433625
lipid	PFHxS	FA(20:5)	120	Control-10.2ppm	-3.14628	-21.1137	14.8212	0.993133	1.92278	5.55511	0.346128
lipid	PFHxS	FA(20:5)	120	Control-11.5ppm	-3.63233	-26.3595	19.0949	0.995502	2.30315	5.55511	0.414601
lipid	PFHxS	FA(20:5)	120	Control-14.4ppm	-3.25196	-25.9792	19.4752	0.997324	3.41466	5.55511	0.614689
lipid	PFHxS	FA(22:0)	120	Control-6.4ppm	-2.57004	-6.97111	1.83104	0.46701	3.1449	4.32678	0.726846
lipid	PFHxS	FA(22:0)	120	Control-8.4ppm	-1.18188	-5.58295	3.2192	0.955277	1.47963	4.32678	0.34197
lipid	PFHxS	FA(22:0)	120	Control-10.2ppm	-2.84715	-7.7677	2.0734	0.476713	2.29583	4.32678	0.53061
lipid	PFHxS	FA(22:0)	120	Control-11.5ppm	-2.03095	-8.25501	4.19311	0.903764	1.57344	4.32678	0.363652
lipid	PFHxS	FA(22:0)	120	Control-14.4ppm	-2.75334	-8.9774	3.47072	0.732025	1.75674	4.32678	0.406016
lipid	PFHxS	FA(22:2)	120	Control-6.4ppm	-0.141037	-0.943566	0.661492	0.993019	0.694144	1.20079	0.578074
lipid	PFHxS	FA(22:2)	120	Control-8.4ppm	-0.506643	-1.30917	0.295886	0.384646	0.730015	1.20079	0.607947
lipid	PFHxS	FA(22:2)	120	Control-10.2ppm	-0.470772	-1.36803	0.426482	0.57794	0.838611	1.20079	0.698384
lipid	PFHxS	FA(22:2)	120	Control-11.5ppm	-0.362176	-1.49712	0.772771	0.911512	0.639068	1.20079	0.532207
lipid	PFHxS	FA(22:2)	120	Control-14.4ppm	-0.56172	-1.69667	0.573227	0.634686	1.05975	1.20079	0.882546
lipid	PFHxS	FA(22:4)	120	Control-6.4ppm	0.416561	-0.312759	1.14588	0.490407	1.29825	1.46721	0.884845
lipid	PFHxS	FA(22:4)	120	Control-8.4ppm	-0.168956	-0.898277	0.560364	0.976012	1.0777	1.46721	0.734528
lipid	PFHxS	FA(22:4)	120	Control-10.2ppm	-0.389503	-1.20491	0.425902	0.667277	1.31889	1.46721	0.898912
lipid	PFHxS	FA(22:4)	120	Control-11.5ppm	-0.148316	-1.17973	0.883098	0.997261	0.875439	1.46721	0.596671
lipid	PFHxS	FA(22:4)	120	Control-14.4ppm	-0.591767	-1.62318	0.439648	0.485658	1.88377	1.46721	1.28391
lipid	PFHxS	FA(22:5)	120	Control-6.4ppm	-3.89936	-15.8959	8.09719	0.905155	6.02352	8.49448	0.70911
lipid	PFHxS	FA(22:5)	120	Control-8.4ppm	-2.47096	-14.4675	9.52559	0.985678	4.94759	8.49448	0.582447
lipid	PFHxS	FA(22:5)	120	Control-10.2ppm	-3.54689	-16.9594	9.86566	0.958021	3.53278	8.49448	0.415891
lipid	PFHxS	FA(22:5)	120	Control-11.5ppm	-4.9617	-21.9274	12.004	0.936901	2.04591	8.49448	0.240851
lipid	PFHxS	FA(22:5)	120	Control-14.4ppm	-6.44858	-23.4143	10.5171	0.834198	4.59512	8.49448	0.540954
lipid	PFHxS	FA(22:6)	120	Control-6.4ppm	0.858978	-7.30521	9.02316	0.999387	7.77174	8.73714	0.889506
lipid	PFHxS	FA(22:6)	120	Control-8.4ppm	-0.965406	-9.12959	7.19878	0.998923	7.38214	8.73714	0.844915
lipid	PFHxS	FA(22:6)	120	Control-10.2ppm	-1.355	-10.4828	7.77283	0.996817	5.00889	8.73714	0.573287
lipid	PFHxS	FA(22:6)	120	Control-11.5ppm	-3.72826	-15.2742	7.81764	0.907472	5.24357	8.73714	0.600147
lipid	PFHxS	FA(22:6)	120	Control-14.4ppm	-3.49358	-15.0395	8.05232	0.927873	9.59612	8.73714	1.09831
lipid	PFHxS	FA(24:0)	120	Control-6.4ppm	-0.406667	-1.62732	0.813989	0.896035	1.47415	1.7042	0.86501
lipid	PFHxS	FA(24:0)	120	Control-8.4ppm	-0.230051	-1.45071	0.990605	0.990393	1.22735	1.7042	0.720192
lipid	PFHxS	FA(24:0)	120	Control-10.2ppm	-0.47685	-1.84158	0.887885	0.876338	3.13528	1.7042	1.83973
lipid	PFHxS	FA(24:0)	120	Control-11.5ppm	1.43107	-0.295195	3.15734	0.141669	1.26142	1.7042	0.740181
lipid	PFHxS	FA(24:0)	120	Control-14.4ppm	-0.442784	-2.16905	1.28348	0.96302	1.29754	1.7042	0.761374
lipid	PFHxS	FA(24:1)	120	Control-6.4ppm	-0.987541	-2.88645	0.911366	0.586765	2.05207	2.94447	0.696925
lipid	PFHxS	FA(24:1)	120	Control-8.4ppm	-0.892395	-2.7913	1.00651	0.681717	1.80834	2.94447	0.614148
lipid	PFHxS	FA(24:1)	120	Control-10.2ppm	-1.13613	-3.25917	0.986915	0.558014	1.9125	2.94447	0.649524
lipid	PFHxS	FA(24:1)	120	Control-11.5ppm	-1.03197	-3.71742	1.65349	0.827982	2.01879	2.94447	0.685624
lipid	PFHxS	FA(24:1)	120	Control-14.4ppm	-0.925671	-3.61113	1.75979	0.882241	1.95692	2.94447	0.664611
lipid	PFHxS	LPC(16:0)	120	Control-6.4ppm	0.772127	-0.865469	2.40972	0.678833	1.52837	1.69877	0.899689
lipid	PFHxS	LPC(16:0)	120	Control-8.4ppm	-0.170405	-1.808	1.46719	0.999419	1.4807	1.69877	0.871632
lipid	PFHxS	LPC(16:0)	120	Control-10.2ppm	-0.218069	-2.04896	1.61282	0.998885	1.84665	1.69877	1.08705
lipid	PFHxS	LPC(16:0)	120	Control-11.5ppm	0.147876	-2.16804	2.46379	0.999947	0.79548	1.69877	0.468267
lipid	PFHxS	LPC(16:0)	120	Control-14.4ppm	-0.903292	-3.2192	1.41262	0.819254	2.4709	1.69877	1.45452
lipid	PFHxS	LPC(18:0)	120	Control-6.4ppm	0.112727	-0.154238	0.379692	0.767067	0.300514	0.30754	0.977155
lipid	PFHxS	LPC(18:0)	120	Control-8.4ppm	-0.00702575	-0.273991	0.259939	0.999999	0.269146	0.30754	0.87516
lipid	PFHxS	LPC(18:0)	120	Control-10.2ppm	-0.0383934	-0.336869	0.260082	0.998387	0.285056	0.30754	0.926891
lipid	PFHxS	LPC(18:0)	120	Control-11.5ppm	-0.0224838	-0.400029	0.355061	0.999963	0.152546	0.30754	0.496021
lipid	PFHxS	LPC(18:0)	120	Control-14.4ppm	-0.154993	-0.532539	0.222552	0.786678	0.420267	0.30754	1.36655
lipid	PFHxS	LPC(18:1)	120	Control-6.4ppm	0.150489	-0.295264	0.596243	0.890828	0.514262	0.652225	0.788473
lipid	PFHxS	LPC(18:1)	120	Control-8.4ppm	-0.137963	-0.583716	0.307791	0.921267	0.430529	0.652225	0.660093
lipid	PFHxS	LPC(18:1)	120	Control-10.2ppm	-0.221696	-0.720063	0.276672	0.727608	0.464116	0.652225	0.711589
lipid	PFHxS	LPC(18:1)	120	Control-11.5ppm	-0.188109	-0.8185	0.442282	0.931692	0.191643	0.652225	0.29383
lipid	PFHxS	LPC(18:1)	120	Control-14.4ppm	-0.460582	-1.09097	0.169809	0.240967	0.802714	0.652225	1.23073
lipid	PFHxS	LPC(18:2)	120	Control-6.4ppm	0.0235776	-0.117854	0.165009	0.994528	0.202842	0.2214	0.916179
lipid	PFHxS	LPC(18:2)	120	Control-8.4ppm	-0.018558	-0.159989	0.122873	0.998227	0.145868	0.2214	0.658844
lipid	PFHxS	LPC(18:2)	120	Control-10.2ppm	-0.0755319	-0.233657	0.0825931	0.667291	0.14851	0.2214	0.670777
lipid	PFHxS	LPC(18:2)	120	Control-11.5ppm	-0.07289	-0.272904	0.127124	0.856498	0.0582327	0.2214	0.26302
lipid	PFHxS	LPC(18:2)	120	Control-14.4ppm	-0.163167	-0.363181	0.0368466	0.152666	0.244978	0.2214	1.10649
lipid	PFHxS	LPC(18:3)	120	Control-6.4ppm	-0.00805707	-0.0949039	0.0787897	0.999668	0.0958811	0.10951	0.875545
lipid	PFHxS	LPC(18:3)	120	Control-8.4ppm	-0.0136291	-0.100476	0.0732177	0.995869	0.0800309	0.10951	0.730807
lipid	PFHxS	LPC(18:3)	120	Control-10.2ppm	-0.0294794	-0.126577	0.0676183	0.926918	0.0422821	0.10951	0.386102
lipid	PFHxS	LPC(18:3)	120	Control-11.5ppm	-0.0672281	-0.190048	0.0555918	0.53484	0.0248215	0.10951	0.226659
lipid	PFHxS	LPC(18:3)	120	Control-14.4ppm	-0.0846888	-0.207509	0.0381312	0.295133	0.101453	0.10951	0.926426
lipid	PFHxS	LPC(20:0)	120	Control-6.4ppm	0.0378725	-0.0276295	0.103375	0.47751	0.051512	0.0778515	0.66167
lipid	PFHxS	LPC(20:0)	120	Control-8.4ppm	-0.0263395	-0.0918415	0.0391625	0.800327	0.0640396	0.0778515	0.822586
lipid	PFHxS	LPC(20:0)	120	Control-10.2ppm	-0.0138119	-0.0870454	0.0594216	0.990362	0.0847965	0.0778515	1.08921
lipid	PFHxS	LPC(20:0)	120	Control-11.5ppm	0.00694505	-0.0856888	0.0995789	0.999883	0.0361521	0.0778515	0.464373
lipid	PFHxS	LPC(20:0)	120	Control-14.4ppm	-0.0416993	-0.134333	0.0509345	0.718061	0.115724	0.0778515	1.48647
lipid	PFHxS	LPC(20:4)	120	Control-6.4ppm	-0.0234565	-0.11814	0.0712268	0.968047	0.0946258	0.113072	0.836866
lipid	PFHxS	LPC(20:4)	120	Control-8.4ppm	-0.0184458	-0.113129	0.0762375	0.98884	0.060294	0.113072	0.533237
lipid	PFHxS	LPC(20:4)	120	Control-10.2ppm	-0.0527777	-0.158637	0.0530815	0.627774	0.0365903	0.113072	0.323603
lipid	PFHxS	LPC(20:4)	120	Control-11.5ppm	-0.0764814	-0.210384	0.0574211	0.490391	0.0121968	0.113072	0.107868
lipid	PFHxS	LPC(20:4)	120	Control-14.4ppm	-0.100875	-0.234777	0.0330275	0.214313	0.0896151	0.113072	0.792551
lipid	PFHxS	LPC(20:5)	120	Control-6.4ppm	-0.0860576	-0.270438	0.098323	0.687683	0.1565	0.232858	0.672083
lipid	PFHxS	LPC(20:5)	120	Control-8.4ppm	-0.076358	-0.260739	0.108023	0.780722	0.0956267	0.232858	0.410665
lipid	PFHxS	LPC(20:5)	120	Control-10.2ppm	-0.137231	-0.343375	0.0689125	0.330022	0.0490775	0.232858	0.210761
lipid	PFHxS	LPC(20:5)	120	Control-11.5ppm	-0.18378	-0.444534	0.076973	0.27411	0.016456	0.232858	0.0706695
lipid	PFHxS	LPC(20:5)	120	Control-14.4ppm	-0.216402	-0.477155	0.0443515	0.140936	0.1468	0.232858	0.630429
lipid	PFHxS	LPC(22:6)	120	Control-6.4ppm	-0.0284905	-0.429848	0.372867	0.999911	0.448511	0.510895	0.877893
lipid	PFHxS	LPC(22:6)	120	Control-8.4ppm	-0.0623839	-0.463742	0.338974	0.996051	0.372276	0.510895	0.728675
lipid	PFHxS	LPC(22:6)	120	Control-10.2ppm	-0.138619	-0.58735	0.310113	0.921846	0.271465	0.510895	0.531352
lipid	PFHxS	LPC(22:6)	120	Control-11.5ppm	-0.23943	-0.807036	0.328176	0.767799	0.100896	0.510895	0.197488
lipid	PFHxS	LPC(22:6)	120	Control-14.4ppm	-0.409999	-0.977605	0.157606	0.251286	0.482405	0.510895	0.944234
lipid	PFHxS	LPE(16:0)	120	Control-6.4ppm	0.277184	-0.268917	0.823285	0.610611	0.573544	0.58259	0.984473
lipid	PFHxS	LPE(16:0)	120	Control-8.4ppm	-0.00904593	-0.555147	0.537055	1	0.430443	0.58259	0.738844
lipid	PFHxS	LPE(16:0)	120	Control-10.2ppm	-0.152147	-0.762707	0.458413	0.967246	0.462463	0.58259	0.793804
lipid	PFHxS	LPE(16:0)	120	Control-11.5ppm	-0.120128	-0.892432	0.652176	0.996037	0.244519	0.58259	0.419711
lipid	PFHxS	LPE(16:0)	120	Control-14.4ppm	-0.338071	-1.11037	0.434233	0.740227	0.859774	0.58259	1.47578
lipid	PFHxS	LPE(18:1)	120	Control-6.4ppm	0.056276	-0.125949	0.238501	0.92193	0.21461	0.225629	0.951163
lipid	PFHxS	LPE(18:1)	120	Control-8.4ppm	-0.011019	-0.193244	0.171206	0.99996	0.14891	0.225629	0.659977
lipid	PFHxS	LPE(18:1)	120	Control-10.2ppm	-0.0767192	-0.280453	0.127015	0.839358	0.157358	0.225629	0.697419
lipid	PFHxS	LPE(18:1)	120	Control-11.5ppm	-0.0682711	-0.325977	0.189435	0.95771	0.0842507	0.225629	0.373403
lipid	PFHxS	LPE(18:1)	120	Control-14.4ppm	-0.141379	-0.399084	0.116327	0.532512	0.281905	0.225629	1.24942
lipid	PFHxS	LPE(22:6)	120	Control-6.4ppm	-0.448236	-1.29396	0.397492	0.567799	0.653092	1.09133	0.598438
lipid	PFHxS	LPE(22:6)	120	Control-8.4ppm	-0.438236	-1.28396	0.407492	0.590357	0.327625	1.09133	0.300208
lipid	PFHxS	LPE(22:6)	120	Control-10.2ppm	-0.763703	-1.70926	0.18185	0.159746	0.245001	1.09133	0.224498
lipid	PFHxS	LPE(22:6)	120	Control-11.5ppm	-0.846327	-2.04237	0.349713	0.270367	0.126115	1.09133	0.115561
lipid	PFHxS	LPE(22:6)	120	Control-14.4ppm	-0.965213	-2.16125	0.230827	0.160345	0.643092	1.09133	0.589275
lipid	PFHxS	PA(38:6)	120	Control-6.4ppm	-0.0396413	-0.145303	0.0660207	0.841375	0.107984	0.123243	0.876191
lipid	PFHxS	PA(38:6)	120	Control-8.4ppm	-0.0152586	-0.120921	0.0904033	0.997205	0.0524694	0.123243	0.425741
lipid	PFHxS	PA(38:6)	120	Control-10.2ppm	-0.0707732	-0.188907	0.0473604	0.439892	0.0645223	0.123243	0.523539
lipid	PFHxS	PA(38:6)	120	Control-11.5ppm	-0.0587203	-0.208149	0.0907083	0.814742	0.0536498	0.123243	0.435319
lipid	PFHxS	PA(38:6)	120	Control-14.4ppm	-0.0695928	-0.219021	0.0798358	0.689559	0.0836013	0.123243	0.678348
lipid	PFHxS	PA(40:6)	120	Control-6.4ppm	-0.217976	-0.786071	0.350119	0.828853	0.710029	0.800754	0.8867
lipid	PFHxS	PA(40:6)	120	Control-8.4ppm	-0.0907254	-0.65882	0.477369	0.995518	0.631458	0.800754	0.788579
lipid	PFHxS	PA(40:6)	120	Control-10.2ppm	-0.169296	-0.804446	0.465853	0.956629	0.542625	0.800754	0.677642
lipid	PFHxS	PA(40:6)	120	Control-11.5ppm	-0.258129	-1.06154	0.545278	0.909203	0.371119	0.800754	0.463461
lipid	PFHxS	PA(40:6)	120	Control-14.4ppm	-0.429636	-1.23304	0.373772	0.558726	0.582778	0.800754	0.727786
lipid	PFHxS	PC(30:0)	120	Control-6.4ppm	0.0354799	-0.729862	0.800822	0.999989	1.08919	1.37668	0.791173
lipid	PFHxS	PC(30:0)	120	Control-8.4ppm	-0.287487	-1.05283	0.477855	0.840708	0.959949	1.37668	0.697295
lipid	PFHxS	PC(30:0)	120	Control-10.2ppm	-0.416727	-1.27241	0.438951	0.649694	0.979845	1.37668	0.711747
lipid	PFHxS	PC(30:0)	120	Control-11.5ppm	-0.396831	-1.47919	0.685526	0.853447	0.427518	1.37668	0.310543
lipid	PFHxS	PC(30:0)	120	Control-14.4ppm	-0.949159	-2.03152	0.133198	0.107194	1.41216	1.37668	1.02577
lipid	PFHxS	PC(30:1)	120	Control-6.4ppm	0.0153503	-0.140818	0.171519	0.99956	0.157005	0.234805	0.668662
lipid	PFHxS	PC(30:1)	120	Control-8.4ppm	-0.0777997	-0.233968	0.078369	0.628512	0.161248	0.234805	0.68673
lipid	PFHxS	PC(30:1)	120	Control-10.2ppm	-0.0735574	-0.248159	0.101045	0.768712	0.179429	0.234805	0.764162
lipid	PFHxS	PC(30:1)	120	Control-11.5ppm	-0.055376	-0.276232	0.16548	0.966384	0.0655963	0.234805	0.279365
lipid	PFHxS	PC(30:1)	120	Control-14.4ppm	-0.169209	-0.390065	0.0516473	0.200308	0.250155	0.234805	1.06537
lipid	PFHxS	PC(32:0)	120	Control-6.4ppm	2.26199	-13.2546	17.7786	0.997078	25.1424	28.5496	0.880655
lipid	PFHxS	PC(32:0)	120	Control-8.4ppm	-3.40725	-18.9239	12.1094	0.980997	22.2525	28.5496	0.779431
lipid	PFHxS	PC(32:0)	120	Control-10.2ppm	-6.29715	-23.6453	11.051	0.858463	22.034	28.5496	0.771779
lipid	PFHxS	PC(32:0)	120	Control-11.5ppm	-6.51563	-28.4595	15.4282	0.933011	8.706	28.5496	0.304943
lipid	PFHxS	PC(32:0)	120	Control-14.4ppm	-19.8436	-41.7875	2.10021	0.0909682	30.8116	28.5496	1.07923
lipid	PFHxS	PC(32:1)	120	Control-6.4ppm	-0.0639796	-2.64834	2.52038	1	3.92939	5.12539	0.766652
lipid	PFHxS	PC(32:1)	120	Control-8.4ppm	-1.196	-3.78036	1.38837	0.694998	3.40837	5.12539	0.664998
lipid	PFHxS	PC(32:1)	120	Control-10.2ppm	-1.71702	-4.60642	1.17239	0.448507	3.29009	5.12539	0.64192
lipid	PFHxS	PC(32:1)	120	Control-11.5ppm	-1.8353	-5.49014	1.81955	0.620937	1.41921	5.12539	0.276898
lipid	PFHxS	PC(32:1)	120	Control-14.4ppm	-3.70618	-7.36102	-0.0513329	0.0456703	5.06141	5.12539	0.987517
lipid	PFHxS	PC(32:2)	120	Control-6.4ppm	-0.0550084	-0.233124	0.123108	0.921921	0.186879	0.315071	0.593133
lipid	PFHxS	PC(32:2)	120	Control-8.4ppm	-0.128192	-0.306308	0.049924	0.254609	0.169665	0.315071	0.538497
lipid	PFHxS	PC(32:2)	120	Control-10.2ppm	-0.145406	-0.344546	0.0537337	0.241529	0.168642	0.315071	0.535251
lipid	PFHxS	PC(32:2)	120	Control-11.5ppm	-0.146429	-0.398323	0.105465	0.471815	0.0874173	0.315071	0.277453
lipid	PFHxS	PC(32:2)	120	Control-14.4ppm	-0.227653	-0.479547	0.0242406	0.0912582	0.260062	0.315071	0.825409
lipid	PFHxS	PC(34:1)	120	Control-6.4ppm	9.65638	-13.1598	32.4726	0.765418	36.8764	47.0462	0.783834
lipid	PFHxS	PC(34:1)	120	Control-8.4ppm	-10.1698	-32.986	12.6464	0.726029	34.5451	47.0462	0.73428
lipid	PFHxS	PC(34:1)	120	Control-10.2ppm	-12.5011	-38.0104	13.0082	0.643926	42.8078	47.0462	0.90991
lipid	PFHxS	PC(34:1)	120	Control-11.5ppm	-4.23841	-36.5054	28.0286	0.998218	17.9961	47.0462	0.382519
lipid	PFHxS	PC(34:1)	120	Control-14.4ppm	-29.0501	-61.3171	3.21689	0.0931907	56.7026	47.0462	1.20525
lipid	PFHxS	PC(34:2)	120	Control-6.4ppm	-1.33375	-7.8106	5.14311	0.985692	10.3477	13.0235	0.794543
lipid	PFHxS	PC(34:2)	120	Control-8.4ppm	-2.67575	-9.15261	3.8011	0.782394	8.71626	13.0235	0.669274
lipid	PFHxS	PC(34:2)	120	Control-10.2ppm	-4.30719	-11.5485	2.93415	0.447508	8.10535	13.0235	0.622366
lipid	PFHxS	PC(34:2)	120	Control-11.5ppm	-4.9181	-14.0778	4.24155	0.554612	3.62569	13.0235	0.278397
lipid	PFHxS	PC(34:2)	120	Control-14.4ppm	-9.39776	-18.5574	-0.238105	0.0422627	11.6897	13.0235	0.897589
lipid	PFHxS	PC(34:3)	120	Control-6.4ppm	-0.0807736	-0.430803	0.269256	0.976413	0.531717	0.718989	0.739534
lipid	PFHxS	PC(34:3)	120	Control-8.4ppm	-0.187273	-0.537302	0.162757	0.558246	0.448041	0.718989	0.623154
lipid	PFHxS	PC(34:3)	120	Control-10.2ppm	-0.270948	-0.662293	0.120397	0.291177	0.414414	0.718989	0.576384
lipid	PFHxS	PC(34:3)	120	Control-11.5ppm	-0.304576	-0.799592	0.190441	0.411676	0.199641	0.718989	0.277669
lipid	PFHxS	PC(34:3)	120	Control-14.4ppm	-0.519348	-1.01436	-0.0243316	0.0363224	0.638216	0.718989	0.887657
lipid	PFHxS	PC(34:4)	120	Control-6.4ppm	-0.107256	-0.282209	0.0676968	0.415504	0.0437596	0.161826	0.270412
lipid	PFHxS	PC(34:4)	120	Control-8.4ppm	-0.118066	-0.293019	0.0568868	0.316346	0.0625762	0.161826	0.386688
lipid	PFHxS	PC(34:4)	120	Control-10.2ppm	-0.0992497	-0.294853	0.0963538	0.61093	0.0595058	0.161826	0.367715
lipid	PFHxS	PC(34:4)	120	Control-11.5ppm	-0.10232	-0.349741	0.145101	0.781696	0.0207637	0.161826	0.128309
lipid	PFHxS	PC(34:4)	120	Control-14.4ppm	-0.141062	-0.388483	0.106359	0.492315	0.0545695	0.161826	0.337211
lipid	PFHxS	PC(36:1)	120	Control-6.4ppm	0.665928	-4.54905	5.8809	0.998443	8.34169	10.0536	0.829723
lipid	PFHxS	PC(36:1)	120	Control-8.4ppm	-1.71189	-6.92686	3.50309	0.901589	7.27895	10.0536	0.724015
lipid	PFHxS	PC(36:1)	120	Control-10.2ppm	-2.77463	-8.60515	3.05589	0.670649	6.93939	10.0536	0.690241
lipid	PFHxS	PC(36:1)	120	Control-11.5ppm	-3.11419	-10.4893	4.2609	0.767063	2.85232	10.0536	0.283712
lipid	PFHxS	PC(36:1)	120	Control-14.4ppm	-7.20126	-14.5764	0.173826	0.0581229	10.7195	10.0536	1.06624
lipid	PFHxS	PC(36:2)	120	Control-6.4ppm	0.0302311	-3.76036	3.82082	1	6.1699	7.31935	0.842957
lipid	PFHxS	PC(36:2)	120	Control-8.4ppm	-1.14945	-4.94004	2.64114	0.927262	5.1114	7.31935	0.698341
lipid	PFHxS	PC(36:2)	120	Control-10.2ppm	-2.20795	-6.44595	2.03006	0.584989	5.01849	7.31935	0.685647
lipid	PFHxS	PC(36:2)	120	Control-11.5ppm	-2.30085	-7.66155	3.05984	0.755142	2.11459	7.31935	0.288904
lipid	PFHxS	PC(36:2)	120	Control-14.4ppm	-5.20476	-10.5655	0.155939	0.060192	7.34958	7.31935	1.00413
lipid	PFHxS	PC(36:3)	120	Control-6.4ppm	-0.515181	-2.67656	1.6462	0.972886	3.15268	4.11405	0.76632
lipid	PFHxS	PC(36:3)	120	Control-8.4ppm	-0.961371	-3.12275	1.20001	0.727697	2.73015	4.11405	0.663616
lipid	PFHxS	PC(36:3)	120	Control-10.2ppm	-1.3839	-3.8004	1.0326	0.487597	2.52279	4.11405	0.613213
lipid	PFHxS	PC(36:3)	120	Control-11.5ppm	-1.59126	-4.64792	1.46539	0.58575	1.13946	4.11405	0.276967
lipid	PFHxS	PC(36:3)	120	Control-14.4ppm	-2.9746	-6.03125	0.0820562	0.0593428	3.59887	4.11405	0.874775
lipid	PFHxS	PC(36:4)	120	Control-6.4ppm	-1.47998	-4.99	2.03003	0.768102	4.54545	6.12808	0.741742
lipid	PFHxS	PC(36:4)	120	Control-8.4ppm	-1.58263	-5.09264	1.92739	0.716729	3.78831	6.12808	0.618189
lipid	PFHxS	PC(36:4)	120	Control-10.2ppm	-2.33977	-6.26408	1.58455	0.444984	3.18105	6.12808	0.519095
lipid	PFHxS	PC(36:4)	120	Control-11.5ppm	-2.94702	-7.91093	2.01689	0.449497	1.38762	6.12808	0.226437
lipid	PFHxS	PC(36:4)	120	Control-14.4ppm	-4.74045	-9.70436	0.223457	0.0665431	4.64809	6.12808	0.758491
lipid	PFHxS	PC(36:5)	120	Control-6.4ppm	-4.90102	-12.1204	2.31833	0.310436	7.60161	12.3368	0.616172
lipid	PFHxS	PC(36:5)	120	Control-8.4ppm	-4.73523	-11.9546	2.48412	0.345085	6.29516	12.3368	0.510273
lipid	PFHxS	PC(36:5)	120	Control-10.2ppm	-6.04168	-14.1132	2.0298	0.219778	5.07617	12.3368	0.411465
lipid	PFHxS	PC(36:5)	120	Control-11.5ppm	-7.26067	-17.4704	2.94903	0.265681	2.34928	12.3368	0.190428
lipid	PFHxS	PC(36:5)	120	Control-14.4ppm	-9.98757	-20.1973	0.222138	0.0574581	7.43583	12.3368	0.602733
lipid	PFHxS	PC(36:6)	120	Control-6.4ppm	-0.147358	-0.473205	0.178488	0.714295	0.378826	0.525406	0.721016
lipid	PFHxS	PC(36:6)	120	Control-8.4ppm	-0.14658	-0.472426	0.179267	0.71862	0.345609	0.525406	0.657794
lipid	PFHxS	PC(36:6)	120	Control-10.2ppm	-0.179797	-0.544104	0.184511	0.637345	0.329941	0.525406	0.627973
lipid	PFHxS	PC(36:6)	120	Control-11.5ppm	-0.195465	-0.656281	0.265352	0.763803	0.201542	0.525406	0.383594
lipid	PFHxS	PC(36:6)	120	Control-14.4ppm	-0.323863	-0.78468	0.136953	0.276807	0.378047	0.525406	0.719534
lipid	PFHxS	PC(38:2)	120	Control-6.4ppm	0.146095	-0.441751	0.733941	0.967614	0.764271	0.919045	0.831593
lipid	PFHxS	PC(38:2)	120	Control-8.4ppm	-0.154774	-0.742619	0.433072	0.958775	0.584193	0.919045	0.635653
lipid	PFHxS	PC(38:2)	120	Control-10.2ppm	-0.334851	-0.992083	0.32238	0.606949	0.375266	0.919045	0.408322
lipid	PFHxS	PC(38:2)	120	Control-11.5ppm	-0.543778	-1.37512	0.287561	0.347909	0.375098	0.919045	0.408139
lipid	PFHxS	PC(38:2)	120	Control-14.4ppm	-0.543947	-1.37529	0.287392	0.347592	1.06514	0.919045	1.15896
lipid	PFHxS	PC(38:3)	120	Control-6.4ppm	0.0895368	-0.504558	0.683632	0.996582	0.931722	1.16411	0.800371
lipid	PFHxS	PC(38:3)	120	Control-8.4ppm	-0.23239	-0.826485	0.361705	0.817521	0.844388	1.16411	0.72535
lipid	PFHxS	PC(38:3)	120	Control-10.2ppm	-0.319724	-0.983942	0.344494	0.660373	0.864784	1.16411	0.74287
lipid	PFHxS	PC(38:3)	120	Control-11.5ppm	-0.299328	-1.13951	0.540849	0.867466	0.387661	1.16411	0.33301
lipid	PFHxS	PC(38:3)	120	Control-14.4ppm	-0.776451	-1.61663	0.0637256	0.0805815	1.25365	1.16411	1.07691
lipid	PFHxS	PC(38:5)	120	Control-6.4ppm	-2.72807	-8.55574	3.09959	0.685113	7.28897	9.47254	0.769484
lipid	PFHxS	PC(38:5)	120	Control-8.4ppm	-2.18357	-8.01123	3.64409	0.842067	6.42363	9.47254	0.678131
lipid	PFHxS	PC(38:5)	120	Control-10.2ppm	-3.04891	-9.56444	3.46661	0.685445	5.23565	9.47254	0.552718
lipid	PFHxS	PC(38:5)	120	Control-11.5ppm	-4.23689	-12.4785	4.00467	0.598163	2.32722	9.47254	0.24568
lipid	PFHxS	PC(38:5)	120	Control-14.4ppm	-7.14533	-15.3869	1.09623	0.113689	6.74447	9.47254	0.712002
lipid	PFHxS	PC(38:6)	120	Control-6.4ppm	-4.90649	-33.6358	23.8228	0.993881	34.6149	37.7491	0.916972
lipid	PFHxS	PC(38:6)	120	Control-8.4ppm	-3.13423	-31.8636	25.5951	0.99927	30.5851	37.7491	0.810222
lipid	PFHxS	PC(38:6)	120	Control-10.2ppm	-7.16397	-39.2843	24.9564	0.979657	26.2665	37.7491	0.695818
lipid	PFHxS	PC(38:6)	120	Control-11.5ppm	-11.4826	-52.112	29.1468	0.944956	12.3836	37.7491	0.328051
lipid	PFHxS	PC(38:6)	120	Control-14.4ppm	-25.3655	-65.9948	15.2639	0.39633	32.8426	37.7491	0.870024
lipid	PFHxS	PC(40:6)	120	Control-6.4ppm	-1.97857	-8.62075	4.66361	0.932159	8.0719	9.19232	0.878113
lipid	PFHxS	PC(40:6)	120	Control-8.4ppm	-1.12042	-7.7626	5.52176	0.994221	7.02161	9.19232	0.763856
lipid	PFHxS	PC(40:6)	120	Control-10.2ppm	-2.17071	-9.5969	5.25547	0.937029	5.45904	9.19232	0.593869
lipid	PFHxS	PC(40:6)	120	Control-11.5ppm	-3.73329	-13.1267	5.66017	0.80776	2.42808	9.19232	0.264142
lipid	PFHxS	PC(40:6)	120	Control-14.4ppm	-6.76425	-16.1577	2.62921	0.254111	7.21376	9.19232	0.784759
lipid	PFHxS	PC(40:7)	120	Control-6.4ppm	-1.88656	-7.56047	3.78735	0.896791	6.67721	7.72106	0.864806
lipid	PFHxS	PC(40:7)	120	Control-8.4ppm	-1.04384	-6.71775	4.63007	0.991392	5.71296	7.72106	0.73992
lipid	PFHxS	PC(40:7)	120	Control-10.2ppm	-2.00809	-8.35172	4.33553	0.914178	4.58119	7.72106	0.593337
lipid	PFHxS	PC(40:7)	120	Control-11.5ppm	-3.13987	-11.164	4.88426	0.81731	2.22692	7.72106	0.288421
lipid	PFHxS	PC(40:7)	120	Control-14.4ppm	-5.49414	-13.5183	2.52999	0.302006	5.83449	7.72106	0.75566
lipid	PFHxS	PC(40:8)	120	Control-6.4ppm	-0.843074	-2.58241	0.896265	0.654047	1.99313	2.49925	0.797491
lipid	PFHxS	PC(40:8)	120	Control-8.4ppm	-0.506121	-2.24546	1.23322	0.938149	1.70798	2.49925	0.683398
lipid	PFHxS	PC(40:8)	120	Control-10.2ppm	-0.79127	-2.73591	1.15337	0.792616	1.55181	2.49925	0.620909
lipid	PFHxS	PC(40:8)	120	Control-11.5ppm	-0.947443	-3.40724	1.51235	0.826643	0.795028	2.49925	0.318106
lipid	PFHxS	PC(40:8)	120	Control-14.4ppm	-1.70423	-4.16402	0.755571	0.290506	1.65618	2.49925	0.662669
lipid	PFHxS	PC(42:10)	120	Control-6.4ppm	-0.245292	-1.28418	0.793594	0.973965	1.41681	1.53156	0.925073
lipid	PFHxS	PC(42:10)	120	Control-8.4ppm	-0.114756	-1.15364	0.924131	0.999225	1.29948	1.53156	0.848466
lipid	PFHxS	PC(42:10)	120	Control-10.2ppm	-0.232084	-1.39359	0.929426	0.987495	1.2045	1.53156	0.786451
lipid	PFHxS	PC(42:10)	120	Control-11.5ppm	-0.327063	-1.79627	1.14214	0.979825	0.675083	1.53156	0.440781
lipid	PFHxS	PC(42:10)	120	Control-14.4ppm	-0.856479	-2.32569	0.612729	0.468831	1.28627	1.53156	0.839842
lipid	PFHxS	PC(42:11)	120	Control-6.4ppm	-0.625769	-2.4069	1.15537	0.873884	2.13498	2.47803	0.861566
lipid	PFHxS	PC(42:11)	120	Control-8.4ppm	-0.343043	-2.12418	1.43809	0.989402	1.89122	2.47803	0.763195
lipid	PFHxS	PC(42:11)	120	Control-10.2ppm	-0.58681	-2.57818	1.40456	0.934985	1.62327	2.47803	0.655064
lipid	PFHxS	PC(42:11)	120	Control-11.5ppm	-0.85476	-3.37366	1.66414	0.888765	0.863929	2.47803	0.348636
lipid	PFHxS	PC(42:11)	120	Control-14.4ppm	-1.6141	-4.133	0.904806	0.369104	1.85226	2.47803	0.747473
lipid	PFHxS	PC(44:12)	120	Control-6.4ppm	-1.45874	-6.53673	3.61925	0.941236	5.36242	4.94256	1.08495
lipid	PFHxS	PC(44:12)	120	Control-8.4ppm	0.419855	-4.65814	5.49785	0.999811	4.58062	4.94256	0.926771
lipid	PFHxS	PC(44:12)	120	Control-10.2ppm	-0.361941	-6.03931	5.31543	0.999948	3.8264	4.94256	0.774173
lipid	PFHxS	PC(44:12)	120	Control-11.5ppm	-1.11616	-8.29753	6.0652	0.996051	2.17227	4.94256	0.439502
lipid	PFHxS	PC(44:12)	120	Control-14.4ppm	-2.7703	-9.95166	4.41107	0.825753	3.48382	4.94256	0.704862
lipid	PFHxS	PE(32:0)	120	Control-6.4ppm	-0.0165067	-0.0782871	0.0452737	0.9562	0.0834252	0.0914722	0.912028
lipid	PFHxS	PE(32:0)	120	Control-8.4ppm	-0.00804703	-0.0698274	0.0537333	0.998288	0.0572975	0.0914722	0.626393
lipid	PFHxS	PE(32:0)	120	Control-10.2ppm	-0.0341747	-0.103247	0.0348979	0.635	0.0559843	0.0914722	0.612036
lipid	PFHxS	PE(32:0)	120	Control-11.5ppm	-0.0354879	-0.122859	0.0518828	0.793787	0.0243283	0.0914722	0.265964
lipid	PFHxS	PE(32:0)	120	Control-14.4ppm	-0.0671439	-0.154515	0.0202267	0.19782	0.0749655	0.0914722	0.819544
lipid	PFHxS	PE(34:1)	120	Control-6.4ppm	-0.0379663	-0.936048	0.860115	0.999993	1.04453	1.2844	0.813247
lipid	PFHxS	PE(34:1)	120	Control-8.4ppm	-0.239866	-1.13795	0.658216	0.956265	0.703232	1.2844	0.547518
lipid	PFHxS	PE(34:1)	120	Control-10.2ppm	-0.581168	-1.58525	0.422918	0.476388	0.687059	1.2844	0.534927
lipid	PFHxS	PE(34:1)	120	Control-11.5ppm	-0.59734	-1.86742	0.672739	0.681038	0.22473	1.2844	0.174969
lipid	PFHxS	PE(34:1)	120	Control-14.4ppm	-1.05967	-2.32975	0.21041	0.137422	1.24643	1.2844	0.97044
lipid	PFHxS	PE(34:2)	120	Control-6.4ppm	-0.0845665	-0.314324	0.145191	0.851454	0.251792	0.349789	0.71984
lipid	PFHxS	PE(34:2)	120	Control-8.4ppm	-0.0979969	-0.327754	0.131761	0.759772	0.160996	0.349789	0.460267
lipid	PFHxS	PE(34:2)	120	Control-10.2ppm	-0.188792	-0.445669	0.0680844	0.235714	0.125699	0.349789	0.359357
lipid	PFHxS	PE(34:2)	120	Control-11.5ppm	-0.22409	-0.549016	0.100837	0.294954	0.0612599	0.349789	0.175134
lipid	PFHxS	PE(34:2)	120	Control-14.4ppm	-0.288529	-0.613455	0.0363975	0.100362	0.265222	0.349789	0.758235
lipid	PFHxS	PE(34:3)	120	Control-6.4ppm	0.0116681	-0.00433218	0.0276684	0.242667	0.0109979	0.00621949	1.7683
lipid	PFHxS	PE(34:3)	120	Control-8.4ppm	0.00477843	-0.0112219	0.0207787	0.931471	0.00523785	0.00621949	0.842167
lipid	PFHxS	PE(34:3)	120	Control-10.2ppm	-0.000981642	-0.0188705	0.0169072	0.999975	0.0103169	0.00621949	1.6588
lipid	PFHxS	PE(34:3)	120	Control-11.5ppm	0.0040974	-0.0185305	0.0267253	0.991993	0.00319408	0.00621949	0.51356
lipid	PFHxS	PE(34:3)	120	Control-14.4ppm	-0.00302541	-0.0256533	0.0196024	0.998061	0.0178876	0.00621949	2.87606
lipid	PFHxS	PE(36:1)	120	Control-6.4ppm	-0.0598379	-0.652263	0.532588	0.999498	0.69959	0.906943	0.771372
lipid	PFHxS	PE(36:1)	120	Control-8.4ppm	-0.207352	-0.799778	0.385073	0.875578	0.486437	0.906943	0.536348
lipid	PFHxS	PE(36:1)	120	Control-10.2ppm	-0.420505	-1.08286	0.241847	0.378774	0.454702	0.906943	0.501357
lipid	PFHxS	PE(36:1)	120	Control-11.5ppm	-0.452241	-1.29006	0.385576	0.549195	0.148538	0.906943	0.163779
lipid	PFHxS	PE(36:1)	120	Control-14.4ppm	-0.758404	-1.59622	0.079412	0.0904601	0.847105	0.906943	0.934022
lipid	PFHxS	PE(36:2)	120	Control-6.4ppm	-0.112093	-0.525533	0.301347	0.953489	0.470811	0.63936	0.736378
lipid	PFHxS	PE(36:2)	120	Control-8.4ppm	-0.168549	-0.581989	0.244891	0.791351	0.327924	0.63936	0.512894
lipid	PFHxS	PE(36:2)	120	Control-10.2ppm	-0.311436	-0.773676	0.150804	0.317961	0.32703	0.63936	0.511496
lipid	PFHxS	PE(36:2)	120	Control-11.5ppm	-0.31233	-0.897022	0.272363	0.559846	0.101386	0.63936	0.158574
lipid	PFHxS	PE(36:2)	120	Control-14.4ppm	-0.537974	-1.12267	0.0467181	0.0826119	0.527267	0.63936	0.824679
lipid	PFHxS	PE(36:3)	120	Control-6.4ppm	-0.0177501	-0.22467	0.189169	0.999774	0.21145	0.237677	0.88965
lipid	PFHxS	PE(36:3)	120	Control-8.4ppm	-0.0262277	-0.233147	0.180692	0.998497	0.140528	0.237677	0.591255
lipid	PFHxS	PE(36:3)	120	Control-10.2ppm	-0.0971495	-0.328492	0.134194	0.770996	0.120161	0.237677	0.505565
lipid	PFHxS	PE(36:3)	120	Control-11.5ppm	-0.117516	-0.410144	0.175112	0.801173	0.0333915	0.237677	0.140491
lipid	PFHxS	PE(36:3)	120	Control-14.4ppm	-0.204286	-0.496914	0.0883424	0.283202	0.219927	0.237677	0.925319
lipid	PFHxS	PE(36:4)	120	Control-6.4ppm	-0.107185	-0.458691	0.244321	0.92567	0.323401	0.459613	0.703639
lipid	PFHxS	PE(36:4)	120	Control-8.4ppm	-0.136211	-0.487717	0.215295	0.823114	0.19232	0.459613	0.41844
lipid	PFHxS	PE(36:4)	120	Control-10.2ppm	-0.267292	-0.660288	0.125703	0.308589	0.175387	0.459613	0.381598
lipid	PFHxS	PE(36:4)	120	Control-11.5ppm	-0.284225	-0.78133	0.212879	0.489304	0.0594765	0.459613	0.129406
lipid	PFHxS	PE(36:4)	120	Control-14.4ppm	-0.400136	-0.89724	0.0969684	0.162205	0.352427	0.459613	0.766792
lipid	PFHxS	PE(36:5)	120	Control-6.4ppm	-0.213631	-0.485068	0.0578055	0.178994	0.24235	0.424756	0.570563
lipid	PFHxS	PE(36:5)	120	Control-8.4ppm	-0.182406	-0.453843	0.0890311	0.320563	0.164962	0.424756	0.388369
lipid	PFHxS	PE(36:5)	120	Control-10.2ppm	-0.259794	-0.56327	0.0436816	0.121207	0.124941	0.424756	0.294146
lipid	PFHxS	PE(36:5)	120	Control-11.5ppm	-0.299816	-0.683686	0.0840541	0.184928	0.0337641	0.424756	0.0794906
lipid	PFHxS	PE(36:5)	120	Control-14.4ppm	-0.390992	-0.774862	-0.00712233	0.0443557	0.211125	0.424756	0.497049
lipid	PFHxS	PE(38:0)	120	Control-6.4ppm	-0.0455446	-0.192508	0.101419	0.920874	0.121033	0.165568	0.731013
lipid	PFHxS	PE(38:0)	120	Control-8.4ppm	-0.0445357	-0.191499	0.102428	0.927447	0.109302	0.165568	0.660161
lipid	PFHxS	PE(38:0)	120	Control-10.2ppm	-0.0562666	-0.220577	0.108044	0.885012	0.0922451	0.165568	0.557142
lipid	PFHxS	PE(38:0)	120	Control-11.5ppm	-0.0733233	-0.281161	0.134514	0.872004	0.0284673	0.165568	0.171937
lipid	PFHxS	PE(38:0)	120	Control-14.4ppm	-0.137101	-0.344939	0.0707365	0.339276	0.120024	0.165568	0.72492
lipid	PFHxS	PE(38:1)	120	Control-6.4ppm	-0.00463894	-0.100932	0.0916542	0.999987	0.0957579	0.102354	0.935554
lipid	PFHxS	PE(38:1)	120	Control-8.4ppm	-0.00659635	-0.102889	0.0896968	0.999925	0.0566542	0.102354	0.553511
lipid	PFHxS	PE(38:1)	120	Control-10.2ppm	-0.0457	-0.153359	0.061959	0.76326	0.0546188	0.102354	0.533626
lipid	PFHxS	PE(38:1)	120	Control-11.5ppm	-0.0477354	-0.183914	0.0884437	0.874905	0.0175408	0.102354	0.171374
lipid	PFHxS	PE(38:1)	120	Control-14.4ppm	-0.0848134	-0.220992	0.0513657	0.398868	0.0977153	0.102354	0.954678
lipid	PFHxS	PE(38:2)	120	Control-6.4ppm	0.00429959	-0.110969	0.119568	0.999996	0.130575	0.12862	1.0152
lipid	PFHxS	PE(38:2)	120	Control-8.4ppm	0.00195506	-0.113314	0.117224	1	0.0818741	0.12862	0.636558
lipid	PFHxS	PE(38:2)	120	Control-10.2ppm	-0.0467459	-0.17562	0.0821284	0.858821	0.0848868	0.12862	0.659981
lipid	PFHxS	PE(38:2)	120	Control-11.5ppm	-0.0437332	-0.206748	0.119281	0.955458	0.0190314	0.12862	0.147966
lipid	PFHxS	PE(38:2)	120	Control-14.4ppm	-0.109589	-0.272603	0.053426	0.320174	0.13292	0.12862	1.03343
lipid	PFHxS	PE(38:3)	120	Control-6.4ppm	-0.0260821	-0.18027	0.128105	0.994145	0.149692	0.165042	0.906989
lipid	PFHxS	PE(38:3)	120	Control-8.4ppm	-0.0153507	-0.169538	0.138837	0.999532	0.118946	0.165042	0.720697
lipid	PFHxS	PE(38:3)	120	Control-10.2ppm	-0.0460969	-0.218484	0.12629	0.956051	0.104534	0.165042	0.633379
lipid	PFHxS	PE(38:3)	120	Control-11.5ppm	-0.0605081	-0.278562	0.157546	0.948877	0.0374772	0.165042	0.227076
lipid	PFHxS	PE(38:3)	120	Control-14.4ppm	-0.127565	-0.345619	0.0904887	0.46509	0.13896	0.165042	0.841967
lipid	PFHxS	PE(38:4)	120	Control-6.4ppm	-0.293951	-1.00683	0.41893	0.78369	0.743458	0.95004	0.782554
lipid	PFHxS	PE(38:4)	120	Control-8.4ppm	-0.206583	-0.919464	0.506299	0.939156	0.451873	0.95004	0.475636
lipid	PFHxS	PE(38:4)	120	Control-10.2ppm	-0.498167	-1.29519	0.298859	0.39512	0.368981	0.95004	0.388384
lipid	PFHxS	PE(38:4)	120	Control-11.5ppm	-0.58106	-1.58923	0.427107	0.480869	0.121508	0.95004	0.127898
lipid	PFHxS	PE(38:4)	120	Control-14.4ppm	-0.828532	-1.8367	0.179635	0.147557	0.656089	0.95004	0.690591
lipid	PFHxS	PE(38:5)	120	Control-6.4ppm	-0.617952	-1.7342	0.498294	0.523115	1.07544	1.55166	0.693093
lipid	PFHxS	PE(38:5)	120	Control-8.4ppm	-0.476215	-1.59246	0.640032	0.759603	0.657417	1.55166	0.423687
lipid	PFHxS	PE(38:5)	120	Control-10.2ppm	-0.894242	-2.14224	0.35376	0.258675	0.56447	1.55166	0.363785
lipid	PFHxS	PE(38:5)	120	Control-11.5ppm	-0.987188	-2.5658	0.591423	0.394583	0.188371	1.55166	0.1214
lipid	PFHxS	PE(38:5)	120	Control-14.4ppm	-1.36329	-2.9419	0.215324	0.115977	0.933706	1.55166	0.601747
lipid	PFHxS	PE(38:6)	120	Control-6.4ppm	-3.18786	-10.0142	3.63845	0.687207	6.33098	8.47926	0.746643
lipid	PFHxS	PE(38:6)	120	Control-8.4ppm	-2.14828	-8.97459	4.67803	0.916071	4.19992	8.47926	0.495317
lipid	PFHxS	PE(38:6)	120	Control-10.2ppm	-4.27934	-11.9114	3.35271	0.509808	3.40154	8.47926	0.40116
lipid	PFHxS	PE(38:6)	120	Control-11.5ppm	-5.07772	-14.7316	4.57614	0.575465	1.15916	8.47926	0.136705
lipid	PFHxS	PE(38:6)	120	Control-14.4ppm	-7.3201	-16.974	2.33376	0.208856	5.2914	8.47926	0.62404
lipid	PFHxS	PE(40:2)	120	Control-6.4ppm	-0.00914617	-0.114961	0.0966686	0.999765	0.100607	0.0963817	1.04383
lipid	PFHxS	PE(40:2)	120	Control-8.4ppm	0.0042248	-0.10159	0.11004	0.999995	0.0645707	0.0963817	0.669948
lipid	PFHxS	PE(40:2)	120	Control-10.2ppm	-0.031811	-0.150116	0.0864935	0.955038	0.0441502	0.0963817	0.458077
lipid	PFHxS	PE(40:2)	120	Control-11.5ppm	-0.0522315	-0.201876	0.0974132	0.876809	0.0189782	0.0963817	0.196906
lipid	PFHxS	PE(40:2)	120	Control-14.4ppm	-0.0774036	-0.227048	0.0722411	0.592128	0.0872356	0.0963817	0.905105
lipid	PFHxS	PE(40:4)	120	Control-6.4ppm	-0.0309295	-0.179238	0.117379	0.984864	0.129384	0.159695	0.810195
lipid	PFHxS	PE(40:4)	120	Control-8.4ppm	-0.0303109	-0.178619	0.117997	0.986165	0.0862922	0.159695	0.540355
lipid	PFHxS	PE(40:4)	120	Control-10.2ppm	-0.0734032	-0.239217	0.0924106	0.731465	0.0643288	0.159695	0.402822
lipid	PFHxS	PE(40:4)	120	Control-11.5ppm	-0.0953666	-0.305106	0.114373	0.709828	0.0267105	0.159695	0.167259
lipid	PFHxS	PE(40:4)	120	Control-14.4ppm	-0.132985	-0.342725	0.0767549	0.380123	0.128766	0.159695	0.806322
lipid	PFHxS	PE(40:5)	120	Control-6.4ppm	-0.216259	-0.99517	0.562651	0.948763	0.831935	0.933958	0.890763
lipid	PFHxS	PE(40:5)	120	Control-8.4ppm	-0.102023	-0.880933	0.676888	0.998242	0.4638	0.933958	0.496597
lipid	PFHxS	PE(40:5)	120	Control-10.2ppm	-0.470158	-1.34101	0.400691	0.549006	0.434978	0.933958	0.465736
lipid	PFHxS	PE(40:5)	120	Control-11.5ppm	-0.49898	-1.60053	0.602566	0.712935	0.133193	0.933958	0.142612
lipid	PFHxS	PE(40:5)	120	Control-14.4ppm	-0.800765	-1.90231	0.300781	0.245507	0.717699	0.933958	0.768449
lipid	PFHxS	PE(40:6)	120	Control-6.4ppm	-4.1094	-15.2914	7.07265	0.852248	10.7821	13.1228	0.821632
lipid	PFHxS	PE(40:6)	120	Control-8.4ppm	-2.3407	-13.5227	8.84135	0.984612	7.17994	13.1228	0.547134
lipid	PFHxS	PE(40:6)	120	Control-10.2ppm	-5.94289	-18.4448	6.55902	0.671627	5.71897	13.1228	0.435803
lipid	PFHxS	PE(40:6)	120	Control-11.5ppm	-7.40386	-23.2177	8.40994	0.684992	1.83427	13.1228	0.139777
lipid	PFHxS	PE(40:6)	120	Control-14.4ppm	-11.2886	-27.1024	4.52524	0.262166	9.01343	13.1228	0.686851
lipid	PFHxS	PE(40:7)	120	Control-6.4ppm	-0.775371	-2.53017	0.979429	0.732939	1.68652	2.19789	0.767336
lipid	PFHxS	PE(40:7)	120	Control-8.4ppm	-0.511369	-2.26617	1.24343	0.937789	1.02367	2.19789	0.465754
lipid	PFHxS	PE(40:7)	120	Control-10.2ppm	-1.17421	-3.13614	0.787712	0.440943	0.923362	2.19789	0.420113
lipid	PFHxS	PE(40:7)	120	Control-11.5ppm	-1.27453	-3.75619	1.20713	0.599139	0.303638	2.19789	0.13815
lipid	PFHxS	PE(40:7)	120	Control-14.4ppm	-1.89425	-4.37591	0.587411	0.203362	1.42252	2.19789	0.64722
lipid	PFHxS	PE(40:8)	120	Control-6.4ppm	-0.263107	-0.833417	0.307203	0.697653	0.524391	0.698579	0.750655
lipid	PFHxS	PE(40:8)	120	Control-8.4ppm	-0.174187	-0.744497	0.396123	0.925202	0.316094	0.698579	0.452481
lipid	PFHxS	PE(40:8)	120	Control-10.2ppm	-0.382485	-1.02011	0.255141	0.438542	0.251853	0.698579	0.360523
lipid	PFHxS	PE(40:8)	120	Control-11.5ppm	-0.446725	-1.25327	0.359815	0.522589	0.109131	0.698579	0.156219
lipid	PFHxS	PE(40:8)	120	Control-14.4ppm	-0.589447	-1.39599	0.217093	0.240715	0.435472	0.698579	0.623368
lipid	PFHxS	PE(42:10)	120	Control-6.4ppm	-0.144623	-0.448034	0.158787	0.669193	0.283597	0.35569	0.797316
lipid	PFHxS	PE(42:10)	120	Control-8.4ppm	-0.0720927	-0.375503	0.231318	0.97325	0.172351	0.35569	0.484554
lipid	PFHxS	PE(42:10)	120	Control-10.2ppm	-0.183339	-0.522562	0.155884	0.547903	0.163856	0.35569	0.460672
lipid	PFHxS	PE(42:10)	120	Control-11.5ppm	-0.191833	-0.620921	0.237254	0.723611	0.0429338	0.35569	0.120706
lipid	PFHxS	PE(42:10)	120	Control-14.4ppm	-0.312756	-0.741843	0.116331	0.243108	0.211067	0.35569	0.593401
lipid	PFHxS	PE(42:6)	120	Control-6.4ppm	-0.146886	-0.448956	0.155184	0.651111	0.309906	0.400118	0.774538
lipid	PFHxS	PE(42:6)	120	Control-8.4ppm	-0.0902113	-0.392281	0.211859	0.931473	0.182398	0.400118	0.45586
lipid	PFHxS	PE(42:6)	120	Control-10.2ppm	-0.21772	-0.555444	0.120005	0.36286	0.168787	0.400118	0.421844
lipid	PFHxS	PE(42:6)	120	Control-11.5ppm	-0.23133	-0.658522	0.195861	0.545917	0.0522898	0.400118	0.130686
lipid	PFHxS	PE(42:6)	120	Control-14.4ppm	-0.347828	-0.775019	0.0793636	0.154009	0.253232	0.400118	0.632893
lipid	PFHxS	PE(42:7)	120	Control-6.4ppm	-0.085495	-0.341438	0.170448	0.895012	0.245205	0.308233	0.795519
lipid	PFHxS	PE(42:7)	120	Control-8.4ppm	-0.0630278	-0.318971	0.192915	0.968847	0.150899	0.308233	0.489562
lipid	PFHxS	PE(42:7)	120	Control-10.2ppm	-0.157334	-0.443486	0.128819	0.530215	0.110224	0.308233	0.357599
lipid	PFHxS	PE(42:7)	120	Control-11.5ppm	-0.198009	-0.559967	0.163949	0.535447	0.055231	0.308233	0.179186
lipid	PFHxS	PE(42:7)	120	Control-14.4ppm	-0.253002	-0.61496	0.108956	0.282004	0.222738	0.308233	0.722629
lipid	PFHxS	PE(42:8)	120	Control-6.4ppm	-0.102295	-0.319645	0.115054	0.68042	0.18878	0.275298	0.685729
lipid	PFHxS	PE(42:8)	120	Control-8.4ppm	-0.0865182	-0.303868	0.130831	0.806774	0.132303	0.275298	0.480581
lipid	PFHxS	PE(42:8)	120	Control-10.2ppm	-0.142995	-0.385999	0.100009	0.458898	0.100969	0.275298	0.366762
lipid	PFHxS	PE(42:8)	120	Control-11.5ppm	-0.174329	-0.481708	0.133049	0.49783	0.0205619	0.275298	0.0746896
lipid	PFHxS	PE(42:8)	120	Control-14.4ppm	-0.254736	-0.562115	0.0526423	0.141879	0.173003	0.275298	0.62842
lipid	PFHxS	PE(42:9)	120	Control-6.4ppm	-0.194084	-1.07277	0.684601	0.980502	0.868776	0.878366	0.989081
lipid	PFHxS	PE(42:9)	120	Control-8.4ppm	-0.00959069	-0.888276	0.869095	1	0.521706	0.878366	0.59395
lipid	PFHxS	PE(42:9)	120	Control-10.2ppm	-0.35666	-1.33906	0.62574	0.858378	0.437633	0.878366	0.498236
lipid	PFHxS	PE(42:9)	120	Control-11.5ppm	-0.440733	-1.68338	0.801916	0.869559	0.108785	0.878366	0.123849
lipid	PFHxS	PE(42:9)	120	Control-14.4ppm	-0.769581	-2.01223	0.473067	0.404801	0.684282	0.878366	0.77904
lipid	PFHxS	PE(44:11)	120	Control-6.4ppm	-0.226958	-0.719273	0.265357	0.698276	0.469686	0.676183	0.694613
lipid	PFHxS	PE(44:11)	120	Control-8.4ppm	-0.206497	-0.698812	0.285818	0.771833	0.338926	0.676183	0.501235
lipid	PFHxS	PE(44:11)	120	Control-10.2ppm	-0.337257	-0.887682	0.213168	0.416085	0.299266	0.676183	0.442581
lipid	PFHxS	PE(44:11)	120	Control-11.5ppm	-0.376917	-1.07316	0.319321	0.546205	0.100321	0.676183	0.148363
lipid	PFHxS	PE(44:11)	120	Control-14.4ppm	-0.575862	-1.2721	0.120376	0.143203	0.449225	0.676183	0.664354
lipid	PFHxS	PE(44:12)	120	Control-6.4ppm	-1.49471	-3.97068	0.98126	0.431801	1.79066	2.78411	0.643173
lipid	PFHxS	PE(44:12)	120	Control-8.4ppm	-0.993445	-3.46942	1.48253	0.801737	1.12732	2.78411	0.404911
lipid	PFHxS	PE(44:12)	120	Control-10.2ppm	-1.65679	-4.42501	1.11143	0.440937	0.967208	2.78411	0.347403
lipid	PFHxS	PE(44:12)	120	Control-11.5ppm	-1.8169	-5.31845	1.68465	0.589006	0.303345	2.78411	0.108956
lipid	PFHxS	PE(44:12)	120	Control-14.4ppm	-2.48076	-5.98232	1.02079	0.269215	1.2894	2.78411	0.463127
lipid	PFHxS	PE(46:12)	120	Control-6.4ppm	-0.00334888	-0.148436	0.141738	1	0.168214	0.28461	0.591034
lipid	PFHxS	PE(46:12)	120	Control-8.4ppm	-0.116396	-0.261483	0.0286913	0.164641	0.150546	0.28461	0.528955
lipid	PFHxS	PE(46:12)	120	Control-10.2ppm	-0.134064	-0.296276	0.0281484	0.143719	0.145574	0.28461	0.511488
lipid	PFHxS	PE(46:12)	120	Control-11.5ppm	-0.139035	-0.344219	0.0661489	0.312278	0.0489759	0.28461	0.172081
lipid	PFHxS	PE(46:12)	120	Control-14.4ppm	-0.235634	-0.440818	-0.0304495	0.0186924	0.281261	0.28461	0.988233
lipid	PFHxS	PI(36:2)	120	Control-6.4ppm	0.081907	-0.206822	0.370636	0.944118	0.348661	0.325932	1.06974
lipid	PFHxS	PI(36:2)	120	Control-8.4ppm	0.0227295	-0.265999	0.311458	0.999852	0.31978	0.325932	0.981126
lipid	PFHxS	PI(36:2)	120	Control-10.2ppm	-0.00615158	-0.32896	0.316657	1	0.403243	0.325932	1.2372
lipid	PFHxS	PI(36:2)	120	Control-11.5ppm	0.0773115	-0.331013	0.485636	0.99019	0.180659	0.325932	0.554286
lipid	PFHxS	PI(36:2)	120	Control-14.4ppm	-0.145272	-0.553596	0.263052	0.868112	0.407839	0.325932	1.2513
lipid	PFHxS	PI(36:4)	120	Control-6.4ppm	-0.0329323	-0.555726	0.489862	0.999951	0.559965	0.65745	0.851722
lipid	PFHxS	PI(36:4)	120	Control-8.4ppm	-0.0974851	-0.620279	0.425309	0.990847	0.597331	0.65745	0.908557
lipid	PFHxS	PI(36:4)	120	Control-10.2ppm	-0.0601195	-0.644621	0.524382	0.999451	0.549725	0.65745	0.836147
lipid	PFHxS	PI(36:4)	120	Control-11.5ppm	-0.107725	-0.847067	0.631617	0.997085	0.205224	0.65745	0.312151
lipid	PFHxS	PI(36:4)	120	Control-14.4ppm	-0.452226	-1.19157	0.287116	0.417915	0.624518	0.65745	0.949909
lipid	PFHxS	PI(38:3)	120	Control-6.4ppm	0.0211087	-0.102496	0.144713	0.993882	0.0654022	0.130632	0.50066
lipid	PFHxS	PI(38:3)	120	Control-8.4ppm	-0.0652296	-0.188834	0.058375	0.572128	0.187006	0.130632	1.43155
lipid	PFHxS	PI(38:3)	120	Control-10.2ppm	0.0563742	-0.0818199	0.194568	0.790927	0.0661411	0.130632	0.506317
lipid	PFHxS	PI(38:3)	120	Control-11.5ppm	-0.0644906	-0.239294	0.110313	0.850245	0.0253813	0.130632	0.194296
lipid	PFHxS	PI(38:3)	120	Control-14.4ppm	-0.10525	-0.280054	0.0695528	0.434575	0.15174	0.130632	1.16159
lipid	PFHxS	PI(38:4)	120	Control-6.4ppm	-0.635576	-4.1461	2.87495	0.991999	4.13455	5.01709	0.824093
lipid	PFHxS	PI(38:4)	120	Control-8.4ppm	-0.882541	-4.39307	2.62798	0.966007	4.10625	5.01709	0.818452
lipid	PFHxS	PI(38:4)	120	Control-10.2ppm	-0.910846	-4.83573	3.01404	0.97583	4.1479	5.01709	0.826754
lipid	PFHxS	PI(38:4)	120	Control-11.5ppm	-0.869191	-5.83382	4.09544	0.993139	1.76283	5.01709	0.351365
lipid	PFHxS	PI(38:4)	120	Control-14.4ppm	-3.25426	-8.2189	1.71037	0.345737	4.38152	5.01709	0.873318
lipid	PFHxS	PI(38:5)	120	Control-6.4ppm	-0.581797	-3.4228	2.2592	0.986042	3.11064	3.70326	0.839973
lipid	PFHxS	PI(38:5)	120	Control-8.4ppm	-0.592619	-3.43362	2.24838	0.984849	3.129	3.70326	0.844931
lipid	PFHxS	PI(38:5)	120	Control-10.2ppm	-0.57426	-3.75059	2.60207	0.99205	3.01145	3.70326	0.813189
lipid	PFHxS	PI(38:5)	120	Control-11.5ppm	-0.691808	-4.70959	3.32597	0.993645	1.54192	3.70326	0.41637
lipid	PFHxS	PI(38:5)	120	Control-14.4ppm	-2.16133	-6.17911	1.85645	0.552693	3.12146	3.70326	0.842896
lipid	PFHxS	PI(38:6)	120	Control-6.4ppm	-0.447766	-1.85308	0.957546	0.912025	1.44066	1.61616	0.891404
lipid	PFHxS	PI(38:6)	120	Control-8.4ppm	-0.175509	-1.58082	1.2298	0.9986	1.43786	1.61616	0.889671
lipid	PFHxS	PI(38:6)	120	Control-10.2ppm	-0.178309	-1.7495	1.39288	0.999116	1.57024	1.61616	0.971585
lipid	PFHxS	PI(38:6)	120	Control-11.5ppm	-0.0459241	-2.03334	1.94149	1	0.700247	1.61616	0.433277
lipid	PFHxS	PI(38:6)	120	Control-14.4ppm	-0.915918	-2.90333	1.07149	0.698537	1.1684	1.61616	0.722945
lipid	PFHxS	PI(40:5)	120	Control-6.4ppm	-0.0815877	-0.403879	0.240703	0.965001	0.348614	0.403178	0.864665
lipid	PFHxS	PI(40:5)	120	Control-8.4ppm	-0.0545639	-0.376855	0.267727	0.994122	0.32393	0.403178	0.803441
lipid	PFHxS	PI(40:5)	120	Control-10.2ppm	-0.0792482	-0.439581	0.281084	0.980866	0.0324175	0.403178	0.080405
lipid	PFHxS	PI(40:5)	120	Control-11.5ppm	-0.370761	-0.826549	0.0850276	0.154676	0.173174	0.403178	0.429523
lipid	PFHxS	PI(40:5)	120	Control-14.4ppm	-0.230004	-0.685792	0.225784	0.616221	0.321591	0.403178	0.797639
lipid	PFHxS	PI(40:6)	120	Control-6.4ppm	-0.740782	-3.59305	2.11148	0.961047	3.19767	3.5479	0.901285
lipid	PFHxS	PI(40:6)	120	Control-8.4ppm	-0.350232	-3.2025	2.50203	0.998709	3.22484	3.5479	0.908943
lipid	PFHxS	PI(40:6)	120	Control-10.2ppm	-0.323061	-3.51199	2.86587	0.99949	3.14561	3.5479	0.886611
lipid	PFHxS	PI(40:6)	120	Control-11.5ppm	-0.402294	-4.43601	3.63142	0.999528	1.43657	3.5479	0.404908
lipid	PFHxS	PI(40:6)	120	Control-14.4ppm	-2.11133	-6.14504	1.92239	0.580346	2.80712	3.5479	0.791206
lipid	PFHxS	PS(34:1)	120	Control-6.4ppm	-0.0311634	-0.329844	0.267517	0.999412	0.416514	0.477606	0.872087
lipid	PFHxS	PS(34:1)	120	Control-8.4ppm	-0.0610922	-0.359773	0.237588	0.986116	0.297557	0.477606	0.623018
lipid	PFHxS	PS(34:1)	120	Control-10.2ppm	-0.180049	-0.513984	0.153886	0.550354	0.194438	0.477606	0.407108
lipid	PFHxS	PS(34:1)	120	Control-11.5ppm	-0.283169	-0.705567	0.139229	0.322977	0.110765	0.477606	0.231917
lipid	PFHxS	PS(34:1)	120	Control-14.4ppm	-0.366841	-0.789239	0.0555568	0.112698	0.446443	0.477606	0.934751
lipid	PFHxS	PS(36:1)	120	Control-6.4ppm	-0.0121029	-0.489852	0.465646	0.999999	0.636666	0.834705	0.762744
lipid	PFHxS	PS(36:1)	120	Control-8.4ppm	-0.198039	-0.675788	0.27971	0.78007	0.464452	0.834705	0.556427
lipid	PFHxS	PS(36:1)	120	Control-10.2ppm	-0.370253	-0.904392	0.163887	0.290026	0.404678	0.834705	0.484816
lipid	PFHxS	PS(36:1)	120	Control-11.5ppm	-0.430027	-1.10567	0.245612	0.376138	0.179532	0.834705	0.215085
lipid	PFHxS	PS(36:1)	120	Control-14.4ppm	-0.655172	-1.33081	0.0204665	0.0606517	0.822602	0.834705	0.9855
lipid	PFHxS	PS(38:4)	120	Control-6.4ppm	-0.0177609	-0.141871	0.10635	0.997323	0.156135	0.209056	0.746858
lipid	PFHxS	PS(38:4)	120	Control-8.4ppm	-0.0529208	-0.177031	0.0711897	0.759982	0.0492195	0.209056	0.235437
lipid	PFHxS	PS(38:4)	120	Control-10.2ppm	-0.159836	-0.298596	-0.0210766	0.0182537	0.0387594	0.209056	0.185402
lipid	PFHxS	PS(38:4)	120	Control-11.5ppm	-0.170297	-0.345815	0.00522225	0.0604453	0.0215424	0.209056	0.103046
lipid	PFHxS	PS(38:4)	120	Control-14.4ppm	-0.187514	-0.363032	-0.0119948	0.032003	0.191295	0.209056	0.915043
lipid	PFHxS	PS(40:5)	120	Control-6.4ppm	-0.28873	-0.865733	0.288273	0.624289	0.599768	0.873615	0.686536
lipid	PFHxS	PS(40:5)	120	Control-8.4ppm	-0.273847	-0.85085	0.303156	0.673042	0.360964	0.873615	0.413185
lipid	PFHxS	PS(40:5)	120	Control-10.2ppm	-0.51265	-1.15776	0.132459	0.171669	0.257008	0.873615	0.294189
lipid	PFHxS	PS(40:5)	120	Control-11.5ppm	-0.616607	-1.43261	0.199399	0.21175	0.055879	0.873615	0.063963
lipid	PFHxS	PS(40:5)	120	Control-14.4ppm	-0.817736	-1.63374	-0.00172989	0.0493231	0.584885	0.873615	0.6695
lipid	PFHxS	PS(40:6)	120	Control-6.4ppm	-1.86153	-5.98594	2.26288	0.715902	4.27786	5.62557	0.760431
lipid	PFHxS	PS(40:6)	120	Control-8.4ppm	-1.34771	-5.47212	2.7767	0.903258	2.60367	5.62557	0.462829
lipid	PFHxS	PS(40:6)	120	Control-10.2ppm	-3.02189	-7.63312	1.58934	0.345981	1.81133	5.62557	0.321983
lipid	PFHxS	PS(40:6)	120	Control-11.5ppm	-3.81423	-9.64703	2.01856	0.348177	0.678996	5.62557	0.120698
lipid	PFHxS	PS(40:6)	120	Control-14.4ppm	-4.94657	-10.7794	0.886227	0.126978	3.76403	5.62557	0.669094
lipid	PFHxS	PS(42:6)	120	Control-6.4ppm	-0.0915294	-0.251635	0.0685758	0.48945	0.182453	0.224527	0.812614
lipid	PFHxS	PS(42:6)	120	Control-8.4ppm	-0.0420732	-0.202178	0.118032	0.959101	0.108991	0.224527	0.485425
lipid	PFHxS	PS(42:6)	120	Control-10.2ppm	-0.115536	-0.294539	0.0634673	0.361621	0.0581925	0.224527	0.259178
lipid	PFHxS	PS(42:6)	120	Control-11.5ppm	-0.166334	-0.392757	0.0600888	0.236119	0.0392445	0.224527	0.174788
lipid	PFHxS	PS(42:6)	120	Control-14.4ppm	-0.185282	-0.411705	0.0411409	0.150516	0.132997	0.224527	0.592345
lipid	PFHxS	PS(42:9)	120	Control-6.4ppm	-0.0688686	-0.370155	0.232418	0.977362	0.316612	0.306231	1.0339
lipid	PFHxS	PS(42:9)	120	Control-8.4ppm	0.0103814	-0.290905	0.311668	0.999998	0.155857	0.306231	0.508953
lipid	PFHxS	PS(42:9)	120	Control-10.2ppm	-0.150374	-0.487222	0.186475	0.724795	0.0880895	0.306231	0.287657
lipid	PFHxS	PS(42:9)	120	Control-11.5ppm	-0.218141	-0.644224	0.207942	0.602212	0.0448081	0.306231	0.146321
lipid	PFHxS	PS(42:9)	120	Control-14.4ppm	-0.261423	-0.687506	0.16466	0.414658	0.237362	0.306231	0.775109
lipid	PFHxS	PS(44:12)	120	Control-6.4ppm	-0.745251	-1.75313	0.262627	0.23037	0.859349	1.32061	0.650723
lipid	PFHxS	PS(44:12)	120	Control-8.4ppm	-0.461258	-1.46914	0.54662	0.70442	0.489161	1.32061	0.370407
lipid	PFHxS	PS(44:12)	120	Control-10.2ppm	-0.831445	-1.95829	0.295397	0.232237	0.304629	1.32061	0.230674
lipid	PFHxS	PS(44:12)	120	Control-11.5ppm	-1.01598	-2.44133	0.409378	0.26354	0.133731	1.32061	0.101265
lipid	PFHxS	PS(44:12)	120	Control-14.4ppm	-1.18688	-2.61223	0.23848	0.13872	0.575356	1.32061	0.435675
lipid	PFHxS	SM(16:0)	120	Control-6.4ppm	0.334052	-5.94998	6.61808	0.999979	8.65854	10.3576	0.83596
lipid	PFHxS	SM(16:0)	120	Control-8.4ppm	-1.69906	-7.98309	4.58497	0.95401	8.63126	10.3576	0.833326
lipid	PFHxS	SM(16:0)	120	Control-10.2ppm	-1.72635	-8.7521	5.29941	0.969136	8.75899	10.3576	0.845658
lipid	PFHxS	SM(16:0)	120	Control-11.5ppm	-1.59861	-10.4856	7.28835	0.992232	3.17419	10.3576	0.30646
lipid	PFHxS	SM(16:0)	120	Control-14.4ppm	-7.18341	-16.0704	1.70354	0.159185	10.6917	10.3576	1.03225
lipid	PFHxS	Total ePC	120	Control-6.4ppm	0.143665	-12.262	12.5494	1	18.1252	26.796	0.676414
lipid	PFHxS	Total ePC	120	Control-8.4ppm	-8.6708	-21.0765	3.7349	0.282065	15.2416	26.796	0.568803
lipid	PFHxS	Total ePC	120	Control-10.2ppm	-11.5544	-25.4244	2.31564	0.138436	13.2224	26.796	0.493448
lipid	PFHxS	Total ePC	120	Control-11.5ppm	-13.5736	-31.1179	3.97076	0.192414	5.61436	26.796	0.209522
lipid	PFHxS	Total ePC	120	Control-14.4ppm	-21.1816	-38.726	-3.63732	0.0124858	26.9397	26.796	1.00536
lipid	PFHxS	Total ePE	120	Control-6.4ppm	-0.70361	-2.88066	1.47344	0.907162	2.32293	2.842	0.817358
lipid	PFHxS	Total ePE	120	Control-8.4ppm	-0.519067	-2.69611	1.65798	0.972852	1.5024	2.842	0.528641
lipid	PFHxS	Total ePE	120	Control-10.2ppm	-1.3396	-3.77361	1.09441	0.529192	1.28567	2.842	0.452381
lipid	PFHxS	Total ePE	120	Control-11.5ppm	-1.55633	-4.63514	1.52248	0.614562	0.504492	2.842	0.177513
lipid	PFHxS	Total ePE	120	Control-14.4ppm	-2.33751	-5.41632	0.741302	0.207792	2.13839	2.842	0.752424
lipid	PFHxS	Total ePS	120	Control-6.4ppm	0.0970438	-0.16089	0.354978	0.839837	0.226941	0.279322	0.812471
lipid	PFHxS	Total ePS	120	Control-8.4ppm	-0.0523809	-0.310315	0.205553	0.986553	0.204648	0.279322	0.732657
lipid	PFHxS	Total ePS	120	Control-10.2ppm	-0.0746748	-0.363054	0.213704	0.961525	0.15429	0.279322	0.552373
lipid	PFHxS	Total ePS	120	Control-11.5ppm	-0.125032	-0.489806	0.239742	0.884615	0.0789574	0.279322	0.282675
lipid	PFHxS	Total ePS	120	Control-14.4ppm	-0.200365	-0.565139	0.164409	0.53123	0.376366	0.279322	1.34743
lipid	PFHxS	Total FA	120	Control-6.4ppm	-55.426	-151.912	41.0597	0.484363	98.9995	142.515	0.694662
lipid	PFHxS	Total FA	120	Control-8.4ppm	-43.515	-140.001	52.9706	0.716527	78.9161	142.515	0.553741
lipid	PFHxS	Total FA	120	Control-10.2ppm	-63.5984	-171.473	44.2758	0.456895	79.2322	142.515	0.555959
lipid	PFHxS	Total FA	120	Control-11.5ppm	-63.2823	-199.734	73.169	0.693171	63.7016	142.515	0.446983
lipid	PFHxS	Total FA	120	Control-14.4ppm	-78.8129	-215.264	57.6384	0.478604	87.0886	142.515	0.611085
lipid	PFHxS	Total LPC	120	Control-6.4ppm	0.920324	-2.28562	4.12627	0.941398	3.73718	4.37953	0.853329
lipid	PFHxS	Total LPC	120	Control-8.4ppm	-0.642349	-3.84829	2.5636	0.98734	3.30205	4.37953	0.753974
lipid	PFHxS	Total LPC	120	Control-10.2ppm	-1.07748	-4.66183	2.50688	0.929694	3.47921	4.37953	0.794426
lipid	PFHxS	Total LPC	120	Control-11.5ppm	-0.900317	-5.43421	3.63357	0.987838	1.43186	4.37953	0.326944
lipid	PFHxS	Total LPC	120	Control-14.4ppm	-2.94767	-7.48156	1.58622	0.354138	5.29985	4.37953	1.21014
lipid	PFHxS	Total LPE	120	Control-6.4ppm	-0.229818	-1.87267	1.41304	0.997596	1.84654	2.46706	0.748476
lipid	PFHxS	Total LPE	120	Control-8.4ppm	-0.620526	-2.26338	1.02233	0.83769	1.1811	2.46706	0.478747
lipid	PFHxS	Total LPE	120	Control-10.2ppm	-1.28596	-3.12273	0.550803	0.280444	1.09622	2.46706	0.44434
lipid	PFHxS	Total LPE	120	Control-11.5ppm	-1.37085	-3.6942	0.952497	0.456048	0.614225	2.46706	0.24897
lipid	PFHxS	Total LPE	120	Control-14.4ppm	-1.85284	-4.17619	0.470508	0.16903	2.23725	2.46706	0.906846
lipid	PFHxS	Total PA	120	Control-6.4ppm	-0.242105	-1.4128	0.928591	0.985419	1.50101	1.73544	0.864913
lipid	PFHxS	Total PA	120	Control-8.4ppm	-0.234437	-1.40513	0.936259	0.98737	1.29401	1.73544	0.745635
lipid	PFHxS	Total PA	120	Control-10.2ppm	-0.441436	-1.75031	0.867442	0.891235	1.87656	1.73544	1.08132
lipid	PFHxS	Total PA	120	Control-11.5ppm	0.14112	-1.51449	1.79673	0.999781	0.899162	1.73544	0.518116
lipid	PFHxS	Total PA	120	Control-14.4ppm	-0.836283	-2.4919	0.819331	0.615285	1.49334	1.73544	0.860494
lipid	PFHxS	Total PC	120	Control-6.4ppm	-10.3089	-133.294	112.676	0.999798	190.223	232.484	0.818217
lipid	PFHxS	Total PC	120	Control-8.4ppm	-42.2616	-165.247	80.7237	0.883555	165.63	232.484	0.712438
lipid	PFHxS	Total PC	120	Control-10.2ppm	-66.8537	-204.355	70.6481	0.651227	157.409	232.484	0.677075
lipid	PFHxS	Total PC	120	Control-11.5ppm	-75.0749	-249.002	98.8526	0.750914	69.8084	232.484	0.300272
lipid	PFHxS	Total PC	120	Control-14.4ppm	-162.676	-336.603	11.2517	0.0752219	222.175	232.484	0.955658
lipid	PFHxS	Total PE	120	Control-6.4ppm	-12.6142	-44.0697	18.8413	0.802085	31.0416	39.8508	0.778946
lipid	PFHxS	Total PE	120	Control-8.4ppm	-8.80916	-40.2647	22.6464	0.946942	20.285	39.8508	0.509024
lipid	PFHxS	Total PE	120	Control-10.2ppm	-19.5658	-54.7341	15.6026	0.517961	16.9946	39.8508	0.426455
lipid	PFHxS	Total PE	120	Control-11.5ppm	-22.8562	-67.3411	21.6286	0.598719	5.56958	39.8508	0.139761
lipid	PFHxS	Total PE	120	Control-14.4ppm	-34.2812	-78.7661	10.2036	0.195581	27.2366	39.8508	0.683464
lipid	PFHxS	Total PI	120	Control-6.4ppm	-2.32059	-15.4491	10.8079	0.992831	15.1254	17.4983	0.864392
lipid	PFHxS	Total PI	120	Control-8.4ppm	-2.3729	-15.5014	10.7556	0.99206	15.2358	17.4983	0.870703
lipid	PFHxS	Total PI	120	Control-10.2ppm	-2.26247	-16.9406	12.4156	0.996202	15.0012	17.4983	0.857293
lipid	PFHxS	Total PI	120	Control-11.5ppm	-2.49712	-21.0636	16.0693	0.998005	7.20238	17.4983	0.411604
lipid	PFHxS	Total PI	120	Control-14.4ppm	-10.2959	-28.8624	8.27054	0.52134	15.1777	17.4983	0.867382
lipid	PFHxS	Total Polar Lipids	120	Control-6.4ppm	-28.665	-226.62	169.289	0.997169	286.657	358.337	0.799965
lipid	PFHxS	Total Polar Lipids	120	Control-8.4ppm	-71.6802	-269.635	126.274	0.859664	242.48	358.337	0.676681
lipid	PFHxS	Total Polar Lipids	120	Control-10.2ppm	-115.857	-337.177	105.462	0.580224	227.578	358.337	0.635095
lipid	PFHxS	Total Polar Lipids	120	Control-11.5ppm	-130.759	-410.709	149.191	0.687052	97.0993	358.337	0.270972
lipid	PFHxS	Total Polar Lipids	120	Control-14.4ppm	-261.238	-541.188	18.7119	0.0762284	329.672	358.337	0.920005
lipid	PFHxS	Total PS	120	Control-6.4ppm	-3.79558	-12.4603	4.86918	0.73969	9.65033	13.1012	0.7366
lipid	PFHxS	Total PS	120	Control-8.4ppm	-3.45085	-12.1156	5.2139	0.806454	5.94112	13.1012	0.45348
lipid	PFHxS	Total PS	120	Control-10.2ppm	-7.16006	-16.8476	2.52743	0.230751	4.55396	13.1012	0.347599
lipid	PFHxS	Total PS	120	Control-11.5ppm	-8.54723	-20.801	3.70658	0.284015	1.70022	13.1012	0.129776
lipid	PFHxS	Total PS	120	Control-14.4ppm	-11.401	-23.6548	0.85284	0.0775384	9.30561	13.1012	0.710288
lipid	PFHxS	Total SM and DSM	120	Control-6.4ppm	0.389559	-8.93571	9.71482	0.999994	12.8573	16.9013	0.760729
lipid	PFHxS	Total SM and DSM	120	Control-8.4ppm	-4.04399	-13.3693	5.28128	0.7474	12.6582	16.9013	0.748947
lipid	PFHxS	Total SM and DSM	120	Control-10.2ppm	-4.24312	-14.6691	6.18284	0.792488	12.4894	16.9013	0.738963
lipid	PFHxS	Total SM and DSM	120	Control-11.5ppm	-4.41186	-17.5998	8.77606	0.894433	3.67039	16.9013	0.217166
lipid	PFHxS	Total SM and DSM	120	Control-14.4ppm	-13.2309	-26.4188	-0.0429759	0.048963	17.2908	16.9013	1.02305
behavior	PFOA	Bout Duration (sec)	120	Control-188ppm	-0.0605164	-0.101326	-0.0197072	0.000376539	0.296596	0.23608	1.25634
behavior	PFOA	Bout Duration (sec)	120	Control-242ppm	-0.0578042	-0.0982699	-0.0173385	0.000720191	0.293884	0.23608	1.24485
behavior	PFOA	Bout Duration (sec)	120	Control-253ppm	-0.0928074	-0.132949	-0.0526656	1.62455e-09	0.328887	0.23608	1.39312
behavior	PFOA	Bout Duration (sec)	120	Control-294ppm	-0.110742	-0.151916	-0.0695682	2.13891e-10	0.346822	0.23608	1.46909
behavior	PFOA	Bout Duration (sec)	120	Control-375ppm	-0.08655	-0.128385	-0.0447147	8.92959e-08	0.32263	0.23608	1.36661
behavior	PFOA	Bout Frequency(count/sec)	120	Control-188ppm	-0.125463	-0.171506	-0.07942	2.1334e-10	0.251141	0.125679	1.99828
behavior	PFOA	Bout Frequency(count/sec)	120	Control-242ppm	-0.101081	-0.146736	-0.0554253	8.06216e-09	0.226759	0.125679	1.80428
behavior	PFOA	Bout Frequency(count/sec)	120	Control-253ppm	-0.109745	-0.155035	-0.0644557	4.00297e-10	0.235424	0.125679	1.87322
behavior	PFOA	Bout Frequency(count/sec)	120	Control-294ppm	-0.122048	-0.168502	-0.0755935	2.16589e-10	0.247727	0.125679	1.97111
behavior	PFOA	Bout Frequency(count/sec)	120	Control-375ppm	-0.118441	-0.165641	-0.07124	2.50076e-10	0.244119	0.125679	1.94241
behavior	PFOA	Bout Speed (mm/sec)	120	Control-188ppm	-2.01325	-2.81808	-1.20843	2.56054e-10	14.7759	12.7626	1.15775
behavior	PFOA	Bout Speed (mm/sec)	120	Control-242ppm	-1.79949	-2.59754	-1.00143	4.08025e-09	14.5621	12.7626	1.141
behavior	PFOA	Bout Speed (mm/sec)	120	Control-253ppm	-2.09724	-2.88891	-1.30558	2.15252e-10	14.8599	12.7626	1.16433
behavior	PFOA	Bout Speed (mm/sec)	120	Control-294ppm	-2.40991	-3.22193	-1.59789	2.12807e-10	15.1725	12.7626	1.18883
behavior	PFOA	Bout Speed (mm/sec)	120	Control-375ppm	-2.69942	-3.52448	-1.87436	2.12802e-10	15.4621	12.7626	1.21151
behavior	PFOA	Bout Turning Angle (radians)	120	Control-188ppm	-0.000963694	-0.0147482	0.0128208	0.999956	2.70093e-05	-0.000936685	0.028835
behavior	PFOA	Bout Turning Angle (radians)	120	Control-242ppm	-0.00165845	-0.0153269	0.01201	0.999336	0.000721765	-0.000936685	0.770552
behavior	PFOA	Bout Turning Angle (radians)	120	Control-253ppm	-0.00145194	-0.015011	0.0121071	0.999639	0.000515259	-0.000936685	0.550087
behavior	PFOA	Bout Turning Angle (radians)	120	Control-294ppm	-0.00370898	-0.0176167	0.0101988	0.97353	0.00277229	-0.000936685	2.95968
behavior	PFOA	Bout Turning Angle (radians)	120	Control-375ppm	-0.00130759	-0.0154387	0.0128235	0.999824	0.000370909	-0.000936685	0.395981
behavior	PFOA	Distance After Startle (mm)	120	Control-188ppm	-9.56086	-13.8474	-5.27428	6.12578e-09	12.5064	2.94549	4.24593
behavior	PFOA	Distance After Startle (mm)	120	Control-242ppm	-9.82384	-14.0743	-5.57334	1.64414e-09	12.7693	2.94549	4.33522
behavior	PFOA	Distance After Startle (mm)	120	Control-253ppm	-13.6901	-17.9065	-9.4736	2.12801e-10	16.6356	2.94549	5.64781
behavior	PFOA	Distance After Startle (mm)	120	Control-294ppm	-12.832	-17.1569	-8.50713	2.12807e-10	15.7775	2.94549	5.3565
behavior	PFOA	Distance After Startle (mm)	120	Control-375ppm	-13.183	-17.5774	-8.78866	2.12801e-10	16.1285	2.94549	5.47567
behavior	PFOA	Startle Distance (mm)	120	Control-188ppm	-18.3915	-26.7672	-10.0157	1.09352e-08	24.1705	5.77905	4.18243
behavior	PFOA	Startle Distance (mm)	120	Control-242ppm	-18.606	-26.9113	-10.3007	5.19778e-09	24.385	5.77905	4.21956
behavior	PFOA	Startle Distance (mm)	120	Control-253ppm	-27.3508	-35.5896	-19.112	2.12798e-10	33.1298	5.77905	5.73274
behavior	PFOA	Startle Distance (mm)	120	Control-294ppm	-26.2558	-34.7064	-17.8052	2.12796e-10	32.0349	5.77905	5.54327
behavior	PFOA	Startle Distance (mm)	120	Control-375ppm	-25.4726	-34.059	-16.8862	2.12807e-10	31.2517	5.77905	5.40775
behavior	PFOA	Startle Magnitude (mm/s)	120	Control-188ppm	-28.2501	-38.43	-18.0702	2.13e-10	58.2929	30.0428	1.94033
behavior	PFOA	Startle Magnitude (mm/s)	120	Control-242ppm	-27.9929	-38.0871	-17.8986	2.13008e-10	58.0356	30.0428	1.93177
behavior	PFOA	Startle Magnitude (mm/s)	120	Control-253ppm	-35.716	-45.7294	-25.7026	2.12801e-10	65.7588	30.0428	2.18884
behavior	PFOA	Startle Magnitude (mm/s)	120	Control-294ppm	-33.1402	-43.4111	-22.8693	2.12802e-10	63.183	30.0428	2.1031
behavior	PFOA	Startle Magnitude (mm/s)	120	Control-375ppm	-33.7973	-44.2332	-23.3615	2.12802e-10	63.8401	30.0428	2.12497
behavior	PFOA	Startle Time (sec)	120	Control-188ppm	-0.63363	-0.924824	-0.342436	1.52389e-08	1.79431	1.16068	1.54591
behavior	PFOA	Startle Time (sec)	120	Control-242ppm	-0.710835	-0.999578	-0.422092	3.04137e-10	1.87152	1.16068	1.61243
behavior	PFOA	Startle Time (sec)	120	Control-253ppm	-0.645994	-0.932426	-0.359563	4.04854e-09	1.80668	1.16068	1.55656
behavior	PFOA	Startle Time (sec)	120	Control-294ppm	-0.70344	-0.997237	-0.409643	5.31862e-10	1.86412	1.16068	1.60606
behavior	PFOA	Startle Time (sec)	120	Control-375ppm	-0.674663	-0.973179	-0.376147	3.74375e-09	1.83534	1.16068	1.58126
behavior	PFOA	Step Length (mm)	120	Control-188ppm	-0.0244013	-0.0318881	-0.0169145	2.12799e-10	0.0369998	0.0125985	2.93685
behavior	PFOA	Step Length (mm)	120	Control-242ppm	-0.0206512	-0.0280749	-0.0132274	2.12974e-10	0.0332496	0.0125985	2.63918
behavior	PFOA	Step Length (mm)	120	Control-253ppm	-0.0260249	-0.0333893	-0.0186606	2.12804e-10	0.0386234	0.0125985	3.06572
behavior	PFOA	Step Length (mm)	120	Control-294ppm	-0.0276881	-0.0352418	-0.0201344	2.12799e-10	0.0402865	0.0125985	3.19774
behavior	PFOA	Step Length (mm)	120	Control-375ppm	-0.0259225	-0.0335975	-0.0182474	2.12801e-10	0.0385209	0.0125985	3.05759
behavior	PFOA	Step Variance	120	Control-188ppm	-0.0879528	-0.114015	-0.061891	2.128e-10	0.178168	0.090215	1.97492
behavior	PFOA	Step Variance	120	Control-242ppm	-0.0770235	-0.102866	-0.0511811	2.12805e-10	0.167239	0.090215	1.85378
behavior	PFOA	Step Variance	120	Control-253ppm	-0.101313	-0.126948	-0.0756774	2.12762e-10	0.191528	0.090215	2.12302
behavior	PFOA	Step Variance	120	Control-294ppm	-0.103182	-0.129477	-0.0768875	2.12766e-10	0.193397	0.090215	2.14374
behavior	PFOA	Step Variance	120	Control-375ppm	-0.0996112	-0.126328	-0.0728942	2.12795e-10	0.189826	0.090215	2.10415
behavior	PFOA	Swim Distance (mm)	120	Control-188ppm	-1054.33	-1377.82	-730.843	2.12799e-10	1598.69	544.354	2.93685
behavior	PFOA	Swim Distance (mm)	120	Control-242ppm	-892.296	-1213.06	-571.529	2.12974e-10	1436.65	544.354	2.63918
behavior	PFOA	Swim Distance (mm)	120	Control-253ppm	-1124.48	-1442.68	-806.286	2.12804e-10	1668.84	544.354	3.06572
behavior	PFOA	Swim Distance (mm)	120	Control-294ppm	-1196.35	-1522.73	-869.966	2.12799e-10	1740.7	544.354	3.19774
behavior	PFOA	Swim Distance (mm)	120	Control-375ppm	-1120.06	-1451.68	-788.435	2.12801e-10	1664.41	544.354	3.05759
behavior	PFOA	Swim Time(sec)	120	Control-188ppm	-62.7234	-84.6845	-40.7624	2.12846e-10	108.996	46.2727	2.35552
behavior	PFOA	Swim Time(sec)	120	Control-242ppm	-50.9825	-72.7587	-29.2062	1.04966e-09	97.2552	46.2727	2.10178
behavior	PFOA	Swim Time(sec)	120	Control-253ppm	-61.5563	-83.1582	-39.9544	2.12852e-10	107.829	46.2727	2.33029
behavior	PFOA	Swim Time(sec)	120	Control-294ppm	-66.1547	-88.312	-43.9973	2.12803e-10	112.427	46.2727	2.42967
behavior	PFOA	Swim Time(sec)	120	Control-375ppm	-60.5214	-83.0346	-38.0081	2.13922e-10	106.794	46.2727	2.30793
behavior	PFOA	Turning Angle Mean (radians)	120	Control-188ppm	-0.00298586	-0.0203389	0.0143672	0.996439	0.00119393	-0.00179193	0.666284
behavior	PFOA	Turning Angle Mean (radians)	120	Control-242ppm	-0.0039233	-0.0211303	0.0132837	0.98684	0.00213138	-0.00179193	1.18943
behavior	PFOA	Turning Angle Mean (radians)	120	Control-253ppm	-0.00101471	-0.0180839	0.0160545	0.99998	-0.000777214	-0.00179193	0.433731
behavior	PFOA	Turning Angle Mean (radians)	120	Control-294ppm	-0.00662052	-0.0241287	0.0108876	0.888624	0.00482859	-0.00179193	2.69464
behavior	PFOA	Turning Angle Mean (radians)	120	Control-375ppm	-0.00397184	-0.0217612	0.0138175	0.988038	0.00217991	-0.00179193	1.21652
behavior	PFOA	Turning Angle Variance	120	Control-188ppm	0.153285	0.107168	0.199401	2.12801e-10	0.877459	1.03074	0.851287
behavior	PFOA	Turning Angle Variance	120	Control-242ppm	0.142052	0.0963241	0.187781	2.12795e-10	0.888692	1.03074	0.862185
behavior	PFOA	Turning Angle Variance	120	Control-253ppm	0.191189	0.145827	0.236551	2.12744e-10	0.839555	1.03074	0.814514
behavior	PFOA	Turning Angle Variance	120	Control-294ppm	0.192449	0.14592	0.238977	2.12746e-10	0.838296	1.03074	0.813292
behavior	PFOA	Turning Angle Variance	120	Control-375ppm	0.194839	0.147563	0.242115	2.12746e-10	0.835906	1.03074	0.810973
morph	PFOA	Impaired Equilibrium	96	Control-188ppm	-0.114583	-0.268074	0.0389075	0.270903	13	2	6.5
morph	PFOA	Impaired Equilibrium	96	Control-242ppm	-0.137061	-0.290956	0.0168328	0.112571	15	2	7.5
morph	PFOA	Impaired Equilibrium	96	Control-253ppm	-0.104167	-0.257657	0.0493241	0.378394	12	2	6
morph	PFOA	Impaired Equilibrium	96	Control-294ppm	-0.359601	-0.514752	-0.204451	1.66066e-09	35	2	17.5
morph	PFOA	Impaired Equilibrium	96	Control-375ppm	-0.290278	-0.446306	-0.13425	2.23597e-06	28	2	14
morph	PFOA	Impaired Equilibrium	120	Control-188ppm	-0.0833333	-0.230026	0.0633592	0.582482	8	0	Inf
morph	PFOA	Impaired Equilibrium	120	Control-242ppm	-0.170213	-0.317684	-0.022742	0.0130809	16	0	Inf
morph	PFOA	Impaired Equilibrium	120	Control-253ppm	-0.159574	-0.307045	-0.0121037	0.0251803	15	0	Inf
morph	PFOA	Impaired Equilibrium	120	Control-294ppm	-0.305882	-0.457246	-0.154518	1.8985e-07	26	0	Inf
morph	PFOA	Impaired Equilibrium	120	Control-375ppm	-0.3	-0.453852	-0.146148	5.79283e-07	24	0	Inf
morph	PFOA	Spine Curvature	96	Control-188ppm	-8.18934e-17	-0.0379645	0.0379645	1	0	0	NA
morph	PFOA	Spine Curvature	96	Control-242ppm	-0.0104167	-0.0483812	0.0275478	0.970097	1	0	Inf
morph	PFOA	Spine Curvature	96	Control-253ppm	-1.14853e-16	-0.0379645	0.0379645	1	0	0	NA
morph	PFOA	Spine Curvature	96	Control-294ppm	-4.71989e-17	-0.0379645	0.0379645	1	0	0	NA
morph	PFOA	Spine Curvature	96	Control-375ppm	-0.0416667	-0.0796312	-0.00370215	0.0219646	4	0	Inf
morph	PFOA	Spine Curvature	120	Control-188ppm	-5.39933e-17	-0.0536899	0.0536899	1	0	0	NA
morph	PFOA	Spine Curvature	120	Control-242ppm	-2.62377e-17	-0.0536899	0.0536899	1	0	0	NA
morph	PFOA	Spine Curvature	120	Control-253ppm	-0.03125	-0.0849399	0.0224399	0.556067	3	0	Inf
morph	PFOA	Spine Curvature	120	Control-294ppm	-0.0416667	-0.0953566	0.0120233	0.230504	4	0	Inf
morph	PFOA	Spine Curvature	120	Control-375ppm	-0.03125	-0.0849399	0.0224399	0.556067	3	0	Inf
morph	PFOA	Survival	96	Control-188ppm	1.77636e-15	-0.0558776	0.0558776	1	96	96	1
morph	PFOA	Survival	96	Control-242ppm	0.0104167	-0.0454609	0.0662943	0.994818	95	96	0.989583
morph	PFOA	Survival	96	Control-253ppm	1.77636e-15	-0.0558776	0.0558776	1	96	96	1
morph	PFOA	Survival	96	Control-294ppm	0.0416667	-0.0142109	0.0975443	0.272151	92	96	0.958333
morph	PFOA	Survival	96	Control-375ppm	0.0625	0.00662239	0.118378	0.0181848	90	96	0.9375
morph	PFOA	Survival	120	Control-188ppm	1.55431e-15	-0.0898093	0.0898093	1	96	96	1
morph	PFOA	Survival	120	Control-242ppm	0.0208333	-0.0689759	0.110643	0.985801	94	96	0.979167
morph	PFOA	Survival	120	Control-253ppm	0.0208333	-0.0689759	0.110643	0.985801	94	96	0.979167
morph	PFOA	Survival	120	Control-294ppm	0.114583	0.0247741	0.204393	0.00389617	85	96	0.885417
morph	PFOA	Survival	120	Control-375ppm	0.166667	0.0768574	0.256476	2.38404e-06	80	96	0.833333
morph	PFOA	Swim Bladder	96	Control-188ppm	0	0	0	NA	0	0	NA
morph	PFOA	Swim Bladder	96	Control-242ppm	0	0	0	NA	0	0	NA
morph	PFOA	Swim Bladder	96	Control-253ppm	0	0	0	NA	0	0	NA
morph	PFOA	Swim Bladder	96	Control-294ppm	0	0	0	NA	0	0	NA
morph	PFOA	Swim Bladder	96	Control-375ppm	0	0	0	NA	0	0	NA
morph	PFOA	Swim Bladder	120	Control-188ppm	-5.38126e-17	-0.0548191	0.0548191	1	0	0	NA
morph	PFOA	Swim Bladder	120	Control-242ppm	-0.0106383	-0.0657482	0.0444716	0.993893	1	0	Inf
morph	PFOA	Swim Bladder	120	Control-253ppm	-0.0106383	-0.0657482	0.0444716	0.993893	1	0	Inf
morph	PFOA	Swim Bladder	120	Control-294ppm	-0.0705882	-0.127153	-0.0140234	0.00521199	6	0	Inf
morph	PFOA	Swim Bladder	120	Control-375ppm	-0.025	-0.0824947	0.0324947	0.815115	2	0	Inf
lipid	PFOA	DSM(16:0)	120	Control-188ppm	-0.435032	-1.078	0.207939	0.32438	0.55026	0.985292	0.558474
lipid	PFOA	DSM(16:0)	120	Control-242ppm	-0.377424	-1.02039	0.265546	0.475422	0.607868	0.985292	0.616942
lipid	PFOA	DSM(16:0)	120	Control-253ppm	-0.414516	-1.05749	0.228454	0.374809	0.570776	0.985292	0.579296
lipid	PFOA	DSM(16:0)	120	Control-294ppm	-0.562052	-1.20502	0.080918	0.111467	0.42324	0.985292	0.429558
lipid	PFOA	DSM(16:0)	120	Control-375ppm	-0.845282	-1.48825	-0.202312	0.00529977	0.14001	0.985292	0.1421
lipid	PFOA	ePC(32:0)	120	Control-188ppm	-0.163061	-1.24227	0.916149	0.996872	1.96565	2.12871	0.923399
lipid	PFOA	ePC(32:0)	120	Control-242ppm	0.164698	-0.914513	1.24391	0.996722	2.29341	2.12871	1.07737
lipid	PFOA	ePC(32:0)	120	Control-253ppm	-0.260523	-1.33973	0.818687	0.973763	1.86819	2.12871	0.877614
lipid	PFOA	ePC(32:0)	120	Control-294ppm	-0.663781	-1.74299	0.415429	0.425146	1.46493	2.12871	0.688177
lipid	PFOA	ePC(32:0)	120	Control-375ppm	-0.289047	-1.36826	0.790163	0.959264	1.83966	2.12871	0.864215
lipid	PFOA	ePC(32:1)	120	Control-188ppm	0.0151327	-0.281418	0.311683	0.999984	0.555293	0.54016	1.02802
lipid	PFOA	ePC(32:1)	120	Control-242ppm	0.087511	-0.20904	0.384062	0.939496	0.627671	0.54016	1.16201
lipid	PFOA	ePC(32:1)	120	Control-253ppm	-0.0518773	-0.348428	0.244673	0.993799	0.488283	0.54016	0.903959
lipid	PFOA	ePC(32:1)	120	Control-294ppm	-0.153001	-0.449552	0.143549	0.609294	0.387159	0.54016	0.716748
lipid	PFOA	ePC(32:1)	120	Control-375ppm	0.00252698	-0.294024	0.299078	1	0.542687	0.54016	1.00468
lipid	PFOA	ePC(34:1)	120	Control-188ppm	-0.390341	-1.54659	0.765908	0.898171	2.15389	2.54423	0.846578
lipid	PFOA	ePC(34:1)	120	Control-242ppm	-0.07765	-1.2339	1.0786	0.999939	2.46658	2.54423	0.96948
lipid	PFOA	ePC(34:1)	120	Control-253ppm	-0.480785	-1.63703	0.675465	0.789709	2.06345	2.54423	0.811029
lipid	PFOA	ePC(34:1)	120	Control-294ppm	-0.93518	-2.09143	0.22107	0.163467	1.60905	2.54423	0.632431
lipid	PFOA	ePC(34:1)	120	Control-375ppm	-0.367566	-1.52382	0.788683	0.918945	2.17666	2.54423	0.855529
lipid	PFOA	ePC(36:1)	120	Control-188ppm	0.0537007	-1.41599	1.52339	0.999997	2.33098	2.27728	1.02358
lipid	PFOA	ePC(36:1)	120	Control-242ppm	0.301048	-1.16864	1.77074	0.987267	2.57833	2.27728	1.1322
lipid	PFOA	ePC(36:1)	120	Control-253ppm	-0.271195	-1.74088	1.19849	0.992072	2.00609	2.27728	0.880913
lipid	PFOA	ePC(36:1)	120	Control-294ppm	-0.66046	-2.13015	0.809228	0.732678	1.61682	2.27728	0.709979
lipid	PFOA	ePC(36:1)	120	Control-375ppm	-0.771043	-2.24073	0.698645	0.592727	1.50624	2.27728	0.66142
lipid	PFOA	ePC(36:2)	120	Control-188ppm	0.0501577	-0.620555	0.72087	0.999896	1.01652	0.966359	1.0519
lipid	PFOA	ePC(36:2)	120	Control-242ppm	0.167728	-0.502984	0.838441	0.969482	1.13409	0.966359	1.17357
lipid	PFOA	ePC(36:2)	120	Control-253ppm	-0.0529557	-0.723668	0.617757	0.999865	0.913403	0.966359	0.945201
lipid	PFOA	ePC(36:2)	120	Control-294ppm	-0.252243	-0.922955	0.41847	0.849688	0.714116	0.966359	0.738976
lipid	PFOA	ePC(36:2)	120	Control-375ppm	-0.473123	-1.14384	0.19759	0.282598	0.493236	0.966359	0.510407
lipid	PFOA	ePC(36:5)	120	Control-188ppm	-0.360271	-0.794975	0.0744328	0.145819	0.365297	0.725568	0.503464
lipid	PFOA	ePC(36:5)	120	Control-242ppm	-0.253486	-0.68819	0.181218	0.482534	0.472082	0.725568	0.650638
lipid	PFOA	ePC(36:5)	120	Control-253ppm	-0.273853	-0.708557	0.160851	0.399416	0.451715	0.725568	0.622567
lipid	PFOA	ePC(36:5)	120	Control-294ppm	-0.379542	-0.814246	0.0551614	0.112173	0.346026	0.725568	0.476903
lipid	PFOA	ePC(36:5)	120	Control-375ppm	-0.368553	-0.803257	0.0661504	0.130458	0.357015	0.725568	0.492048
lipid	PFOA	ePC(38:6)	120	Control-188ppm	-1.07624	-2.8028	0.650315	0.410762	1.74448	2.82072	0.618451
lipid	PFOA	ePC(38:6)	120	Control-242ppm	-0.465126	-2.19168	1.26143	0.958267	2.35559	2.82072	0.835104
lipid	PFOA	ePC(38:6)	120	Control-253ppm	-0.444941	-2.1715	1.28162	0.965337	2.37578	2.82072	0.84226
lipid	PFOA	ePC(38:6)	120	Control-294ppm	-0.933399	-2.65996	0.793158	0.562278	1.88732	2.82072	0.669092
lipid	PFOA	ePC(38:6)	120	Control-375ppm	-0.396928	-2.12349	1.32963	0.97877	2.42379	2.82072	0.859281
lipid	PFOA	ePE(36:1)	120	Control-188ppm	-0.0178208	-0.0449196	0.00927799	0.353864	0.0262147	0.0440355	0.595308
lipid	PFOA	ePE(36:1)	120	Control-242ppm	-0.000304481	-0.0274033	0.0267943	1	0.043731	0.0440355	0.993086
lipid	PFOA	ePE(36:1)	120	Control-253ppm	-0.0149894	-0.0420882	0.0121094	0.538521	0.0290461	0.0440355	0.659607
lipid	PFOA	ePE(36:1)	120	Control-294ppm	-0.0283114	-0.0554102	-0.00121258	0.0369765	0.0157241	0.0440355	0.357079
lipid	PFOA	ePE(36:1)	120	Control-375ppm	-0.0243901	-0.0514889	0.00270871	0.0951242	0.0196454	0.0440355	0.446127
lipid	PFOA	ePE(38:0)	120	Control-188ppm	-0.104317	-0.268264	0.0596301	0.388768	0.06353	0.167847	0.3785
lipid	PFOA	ePE(38:0)	120	Control-242ppm	-0.0729638	-0.236911	0.090983	0.740321	0.094883	0.167847	0.565295
lipid	PFOA	ePE(38:0)	120	Control-253ppm	-0.100478	-0.264424	0.0634693	0.428997	0.0673693	0.167847	0.401374
lipid	PFOA	ePE(38:0)	120	Control-294ppm	-0.0692816	-0.233228	0.0946652	0.778617	0.0985651	0.167847	0.587233
lipid	PFOA	ePE(38:0)	120	Control-375ppm	-0.0800231	-0.24397	0.0839236	0.66195	0.0878236	0.167847	0.523237
lipid	PFOA	ePE(38:2)	120	Control-188ppm	-0.00949816	-0.0404534	0.021457	0.92938	0.0330489	0.042547	0.776761
lipid	PFOA	ePE(38:2)	120	Control-242ppm	-0.0139486	-0.0449039	0.0170066	0.730518	0.0285984	0.042547	0.672159
lipid	PFOA	ePE(38:2)	120	Control-253ppm	-0.0172521	-0.0482073	0.0137031	0.53062	0.0252949	0.042547	0.594518
lipid	PFOA	ePE(38:2)	120	Control-294ppm	-0.0271504	-0.0581056	0.00380484	0.109501	0.0153967	0.042547	0.361874
lipid	PFOA	ePE(38:2)	120	Control-375ppm	-0.019191	-0.0501462	0.0117642	0.416615	0.0233561	0.042547	0.548947
lipid	PFOA	ePE(38:4)	120	Control-188ppm	-0.0226664	-0.055349	0.0100162	0.299372	0.0180187	0.0406851	0.442882
lipid	PFOA	ePE(38:4)	120	Control-242ppm	-0.00434224	-0.0370249	0.0283404	0.998302	0.0363429	0.0406851	0.893272
lipid	PFOA	ePE(38:4)	120	Control-253ppm	-0.0144637	-0.0471463	0.0182189	0.744682	0.0262214	0.0406851	0.644497
lipid	PFOA	ePE(38:4)	120	Control-294ppm	-0.0230758	-0.0557584	0.00960685	0.281694	0.0176093	0.0406851	0.43282
lipid	PFOA	ePE(38:4)	120	Control-375ppm	-0.0212304	-0.053913	0.0114522	0.36679	0.0194547	0.0406851	0.478177
lipid	PFOA	ePE(38:6)	120	Control-188ppm	-0.128181	-0.303867	0.0475056	0.250391	0.059295	0.187476	0.316281
lipid	PFOA	ePE(38:6)	120	Control-242ppm	-0.0888237	-0.26451	0.0868628	0.628983	0.0986522	0.187476	0.526213
lipid	PFOA	ePE(38:6)	120	Control-253ppm	-0.0975492	-0.273236	0.0781373	0.53454	0.0899266	0.187476	0.47967
lipid	PFOA	ePE(38:6)	120	Control-294ppm	-0.120451	-0.296137	0.0552355	0.310925	0.0670249	0.187476	0.357512
lipid	PFOA	ePE(38:6)	120	Control-375ppm	-0.104993	-0.280679	0.0706938	0.456148	0.0824831	0.187476	0.439967
lipid	PFOA	ePE(40:2)	120	Control-188ppm	-0.341397	-0.732421	0.0496269	0.112187	0.0859825	0.42738	0.201185
lipid	PFOA	ePE(40:2)	120	Control-242ppm	-0.241954	-0.632978	0.14907	0.418678	0.185425	0.42738	0.433865
lipid	PFOA	ePE(40:2)	120	Control-253ppm	-0.237416	-0.62844	0.153608	0.439067	0.189964	0.42738	0.444485
lipid	PFOA	ePE(40:2)	120	Control-294ppm	-0.285478	-0.676502	0.105547	0.249783	0.141902	0.42738	0.332028
lipid	PFOA	ePE(40:2)	120	Control-375ppm	-0.253657	-0.644681	0.137367	0.368244	0.173723	0.42738	0.406483
lipid	PFOA	ePE(40:4)	120	Control-188ppm	-0.0234746	-0.0502226	0.0032733	0.109144	0.0142919	0.0377665	0.378427
lipid	PFOA	ePE(40:4)	120	Control-242ppm	-0.00296239	-0.0297103	0.0237856	0.999293	0.0348041	0.0377665	0.92156
lipid	PFOA	ePE(40:4)	120	Control-253ppm	-0.0242364	-0.0509843	0.00251159	0.0916127	0.0135302	0.0377665	0.358258
lipid	PFOA	ePE(40:4)	120	Control-294ppm	-0.0212336	-0.0479816	0.00551431	0.177773	0.0165329	0.0377665	0.437765
lipid	PFOA	ePE(40:4)	120	Control-375ppm	-0.0240685	-0.0508164	0.00267949	0.0952531	0.0136981	0.0377665	0.362704
lipid	PFOA	ePE(40:5)	120	Control-188ppm	-0.0617202	-0.122792	-0.000648407	0.0465779	0.0263097	0.0880299	0.298873
lipid	PFOA	ePE(40:5)	120	Control-242ppm	-0.0465858	-0.107658	0.014486	0.210545	0.0414441	0.0880299	0.470796
lipid	PFOA	ePE(40:5)	120	Control-253ppm	-0.0340442	-0.095116	0.0270276	0.53039	0.0539857	0.0880299	0.613266
lipid	PFOA	ePE(40:5)	120	Control-294ppm	-0.0503394	-0.111411	0.0107324	0.149661	0.0376905	0.0880299	0.428156
lipid	PFOA	ePE(40:5)	120	Control-375ppm	-0.052519	-0.113591	0.00855277	0.121396	0.0355109	0.0880299	0.403396
lipid	PFOA	ePE(40:6)	120	Control-188ppm	-0.359784	-0.827515	0.107947	0.203432	0.115795	0.475578	0.243482
lipid	PFOA	ePE(40:6)	120	Control-242ppm	-0.229688	-0.697419	0.238044	0.656392	0.245891	0.475578	0.517035
lipid	PFOA	ePE(40:6)	120	Control-253ppm	-0.200149	-0.66788	0.267582	0.769735	0.27543	0.475578	0.579147
lipid	PFOA	ePE(40:6)	120	Control-294ppm	-0.286521	-0.754252	0.181211	0.429509	0.189058	0.475578	0.397533
lipid	PFOA	ePE(40:6)	120	Control-375ppm	-0.247567	-0.715298	0.220165	0.583839	0.228012	0.475578	0.479441
lipid	PFOA	FA(14:0)	120	Control-188ppm	-1.2459	-3.83776	1.34596	0.675775	1.54777	2.79367	0.554027
lipid	PFOA	FA(14:0)	120	Control-242ppm	-0.605754	-3.19761	1.98611	0.977191	2.18791	2.79367	0.783169
lipid	PFOA	FA(14:0)	120	Control-253ppm	0.308331	-2.28353	2.90019	0.999001	3.102	2.79367	1.11037
lipid	PFOA	FA(14:0)	120	Control-294ppm	-0.169617	-2.76148	2.42224	0.999946	2.62405	2.79367	0.939285
lipid	PFOA	FA(14:0)	120	Control-375ppm	-0.775905	-3.36776	1.81595	0.935933	2.01776	2.79367	0.722263
lipid	PFOA	FA(16:1)	120	Control-188ppm	-1.92635	-10.6303	6.77757	0.982032	3.76668	5.69303	0.661631
lipid	PFOA	FA(16:1)	120	Control-242ppm	-1.34696	-10.0509	7.35696	0.996499	4.34607	5.69303	0.763403
lipid	PFOA	FA(16:1)	120	Control-253ppm	0.804541	-7.89937	9.50845	0.999707	6.49757	5.69303	1.14132
lipid	PFOA	FA(16:1)	120	Control-294ppm	-2.89774	-11.6017	5.80617	0.903348	2.79529	5.69303	0.491002
lipid	PFOA	FA(16:1)	120	Control-375ppm	-2.39183	-11.0957	6.31209	0.954696	3.3012	5.69303	0.579867
lipid	PFOA	FA(18:0)	120	Control-188ppm	-26.094	-58.9225	6.73444	0.17677	9.86767	35.9617	0.274394
lipid	PFOA	FA(18:0)	120	Control-242ppm	-23.3642	-56.1927	9.4642	0.27395	12.5974	35.9617	0.350302
lipid	PFOA	FA(18:0)	120	Control-253ppm	-15.7524	-48.5808	17.0761	0.67737	20.2093	35.9617	0.561968
lipid	PFOA	FA(18:0)	120	Control-294ppm	-16.7489	-49.5773	16.0796	0.620221	19.2128	35.9617	0.534258
lipid	PFOA	FA(18:0)	120	Control-375ppm	-22.8762	-55.7047	9.95222	0.29463	13.0854	35.9617	0.363872
lipid	PFOA	FA(18:1)	120	Control-188ppm	-9.52501	-26.4003	7.35027	0.517249	5.93693	15.4619	0.383971
lipid	PFOA	FA(18:1)	120	Control-242ppm	-3.43896	-20.3142	13.4363	0.987558	12.023	15.4619	0.777586
lipid	PFOA	FA(18:1)	120	Control-253ppm	-1.90621	-18.7815	14.9691	0.999222	13.5557	15.4619	0.876716
lipid	PFOA	FA(18:1)	120	Control-294ppm	-5.99545	-22.8707	10.8798	0.877156	9.46649	15.4619	0.612244
lipid	PFOA	FA(18:1)	120	Control-375ppm	-6.3147	-23.19	10.5606	0.852293	9.14725	15.4619	0.591597
lipid	PFOA	FA(18:2)	120	Control-188ppm	-12.9438	-33.4117	7.52412	0.395318	3.41148	16.3552	0.208586
lipid	PFOA	FA(18:2)	120	Control-242ppm	-10.6295	-31.0974	9.83841	0.60284	5.72577	16.3552	0.350088
lipid	PFOA	FA(18:2)	120	Control-253ppm	-12.0257	-32.4936	8.44222	0.47444	4.32958	16.3552	0.264721
lipid	PFOA	FA(18:2)	120	Control-294ppm	-12.5119	-32.9798	7.95598	0.431762	3.84334	16.3552	0.234991
lipid	PFOA	FA(18:2)	120	Control-375ppm	-11.2934	-31.7613	9.17453	0.541129	5.06189	16.3552	0.309496
lipid	PFOA	FA(18:3)	120	Control-188ppm	-0.535162	-2.21909	1.14877	0.919033	1.54072	2.07589	0.742201
lipid	PFOA	FA(18:3)	120	Control-242ppm	-0.567458	-2.25139	1.11647	0.898854	1.50843	2.07589	0.726643
lipid	PFOA	FA(18:3)	120	Control-253ppm	-0.661702	-2.34563	1.02222	0.825353	1.41418	2.07589	0.681243
lipid	PFOA	FA(18:3)	120	Control-294ppm	-1.01179	-2.69572	0.672134	0.450326	1.06409	2.07589	0.512597
lipid	PFOA	FA(18:3)	120	Control-375ppm	-0.3237	-2.00763	1.36023	0.990445	1.75219	2.07589	0.844066
lipid	PFOA	FA(20:0)	120	Control-188ppm	-1.56038	-3.56472	0.443953	0.193438	1.33036	2.89074	0.460214
lipid	PFOA	FA(20:0)	120	Control-242ppm	-1.09417	-3.09851	0.910164	0.552229	1.79657	2.89074	0.621491
lipid	PFOA	FA(20:0)	120	Control-253ppm	-1.21168	-3.21602	0.792653	0.44375	1.67906	2.89074	0.58084
lipid	PFOA	FA(20:0)	120	Control-294ppm	-0.879566	-2.8839	1.12477	0.751132	2.01118	2.89074	0.69573
lipid	PFOA	FA(20:0)	120	Control-375ppm	-0.975015	-2.97935	1.02932	0.665042	1.91573	2.89074	0.662712
lipid	PFOA	FA(20:1)	120	Control-188ppm	-0.031884	-5.41765	5.35389	1	5.07521	5.10709	0.993757
lipid	PFOA	FA(20:1)	120	Control-242ppm	-0.549372	-5.93514	4.8364	0.999526	4.55772	5.10709	0.89243
lipid	PFOA	FA(20:1)	120	Control-253ppm	-0.607974	-5.99374	4.7778	0.999224	4.49912	5.10709	0.880955
lipid	PFOA	FA(20:1)	120	Control-294ppm	-1.67311	-7.05888	3.71266	0.925878	3.43399	5.10709	0.672395
lipid	PFOA	FA(20:1)	120	Control-375ppm	-1.47139	-6.85716	3.91438	0.955773	3.6357	5.10709	0.711892
lipid	PFOA	FA(20:2)	120	Control-188ppm	-0.0501183	-0.651278	0.551041	0.999823	1.06204	1.11216	0.954936
lipid	PFOA	FA(20:2)	120	Control-242ppm	0.141638	-0.459522	0.742797	0.976378	1.25379	1.11216	1.12735
lipid	PFOA	FA(20:2)	120	Control-253ppm	-0.0884472	-0.689606	0.512712	0.997241	1.02371	1.11216	0.920472
lipid	PFOA	FA(20:2)	120	Control-294ppm	-0.019965	-0.621124	0.581194	0.999998	1.09219	1.11216	0.982048
lipid	PFOA	FA(20:2)	120	Control-375ppm	-0.0066121	-0.607771	0.594547	1	1.10554	1.11216	0.994055
lipid	PFOA	FA(20:4)	120	Control-188ppm	-0.791406	-12.8503	11.2675	0.999946	1.30139	2.0928	0.621843
lipid	PFOA	FA(20:4)	120	Control-242ppm	0.0995594	-11.9593	12.1584	1	2.19236	2.0928	1.04757
lipid	PFOA	FA(20:4)	120	Control-253ppm	6.61357	-5.4453	18.6725	0.547416	8.70637	2.0928	4.16016
lipid	PFOA	FA(20:4)	120	Control-294ppm	-0.450056	-12.5089	11.6088	0.999997	1.64274	2.0928	0.78495
lipid	PFOA	FA(20:4)	120	Control-375ppm	-0.244986	-12.3039	11.8139	1	1.84781	2.0928	0.882938
lipid	PFOA	FA(20:5)	120	Control-188ppm	-2.69924	-16.7321	11.3336	0.990417	1.40886	4.1081	0.342947
lipid	PFOA	FA(20:5)	120	Control-242ppm	3.44263	-10.5902	17.4755	0.971882	7.55073	4.1081	1.83801
lipid	PFOA	FA(20:5)	120	Control-253ppm	3.41708	-10.6157	17.4499	0.972766	7.52519	4.1081	1.83179
lipid	PFOA	FA(20:5)	120	Control-294ppm	0.663704	-13.3691	14.6965	0.999989	4.77181	4.1081	1.16156
lipid	PFOA	FA(20:5)	120	Control-375ppm	-1.39528	-15.4281	12.6375	0.999581	2.71282	4.1081	0.660358
lipid	PFOA	FA(22:0)	120	Control-188ppm	-0.942911	-3.49761	1.61178	0.859243	0.941738	1.88465	0.499689
lipid	PFOA	FA(22:0)	120	Control-242ppm	-0.71138	-3.26607	1.84331	0.952164	1.17327	1.88465	0.62254
lipid	PFOA	FA(22:0)	120	Control-253ppm	-0.70591	-3.2606	1.84878	0.953656	1.17874	1.88465	0.625442
lipid	PFOA	FA(22:0)	120	Control-294ppm	0.301558	-2.25314	2.85625	0.999038	2.18621	1.88465	1.16001
lipid	PFOA	FA(22:0)	120	Control-375ppm	0.582404	-1.97229	3.1371	0.979535	2.46705	1.88465	1.30903
lipid	PFOA	FA(22:2)	120	Control-188ppm	-0.13391	-1.12274	0.854923	0.998139	0.78808	0.92199	0.85476
lipid	PFOA	FA(22:2)	120	Control-242ppm	0.0225939	-0.966239	1.01143	1	0.944584	0.92199	1.02451
lipid	PFOA	FA(22:2)	120	Control-253ppm	0.574723	-0.414109	1.56356	0.486048	1.49671	0.92199	1.62335
lipid	PFOA	FA(22:2)	120	Control-294ppm	0.0166857	-0.972147	1.00552	1	0.938675	0.92199	1.0181
lipid	PFOA	FA(22:2)	120	Control-375ppm	-0.00675807	-0.995591	0.982075	1	0.915232	0.92199	0.99267
lipid	PFOA	FA(22:4)	120	Control-188ppm	0.30232	-0.381191	0.985831	0.745109	1.58633	1.28401	1.23545
lipid	PFOA	FA(22:4)	120	Control-242ppm	0.380343	-0.303168	1.06385	0.532258	1.66435	1.28401	1.29622
lipid	PFOA	FA(22:4)	120	Control-253ppm	-0.0991505	-0.782661	0.584361	0.99742	1.18486	1.28401	0.922781
lipid	PFOA	FA(22:4)	120	Control-294ppm	0.319896	-0.363615	1.00341	0.699153	1.6039	1.28401	1.24914
lipid	PFOA	FA(22:4)	120	Control-375ppm	0.178512	-0.504999	0.862023	0.963334	1.46252	1.28401	1.13903
lipid	PFOA	FA(22:5)	120	Control-188ppm	0.491857	-14.3116	15.2953	0.999998	3.4641	2.97224	1.16548
lipid	PFOA	FA(22:5)	120	Control-242ppm	0.896023	-13.9074	15.6995	0.999964	3.86827	2.97224	1.30146
lipid	PFOA	FA(22:5)	120	Control-253ppm	9.33268	-5.47074	24.1361	0.398627	12.3049	2.97224	4.13995
lipid	PFOA	FA(22:5)	120	Control-294ppm	0.382667	-14.4208	15.1861	0.999999	3.35491	2.97224	1.12875
lipid	PFOA	FA(22:5)	120	Control-375ppm	0.145438	-14.658	14.9489	1	3.11768	2.97224	1.04893
lipid	PFOA	FA(22:6)	120	Control-188ppm	-4.70662	-10.7574	1.34412	0.194119	3.23622	7.94284	0.407439
lipid	PFOA	FA(22:6)	120	Control-242ppm	-2.31006	-8.3608	3.74067	0.841663	5.63277	7.94284	0.709164
lipid	PFOA	FA(22:6)	120	Control-253ppm	-3.53032	-9.58105	2.52042	0.481928	4.41252	7.94284	0.555534
lipid	PFOA	FA(22:6)	120	Control-294ppm	-3.13318	-9.18391	2.91756	0.605712	4.80966	7.94284	0.605534
lipid	PFOA	FA(22:6)	120	Control-375ppm	-3.39781	-9.44855	2.65292	0.522658	4.54502	7.94284	0.572217
lipid	PFOA	FA(24:0)	120	Control-188ppm	-0.0999126	-0.950146	0.750321	0.999058	0.943289	1.0432	0.904225
lipid	PFOA	FA(24:0)	120	Control-242ppm	0.0196172	-0.830616	0.86985	1	1.06282	1.0432	1.0188
lipid	PFOA	FA(24:0)	120	Control-253ppm	-0.123711	-0.973944	0.726522	0.997383	0.91949	1.0432	0.881412
lipid	PFOA	FA(24:0)	120	Control-294ppm	0.36176	-0.488473	1.21199	0.773803	1.40496	1.0432	1.34678
lipid	PFOA	FA(24:0)	120	Control-375ppm	-0.0661845	-0.916418	0.784049	0.999874	0.977017	1.0432	0.936556
lipid	PFOA	FA(24:1)	120	Control-188ppm	-1.51735	-3.80374	0.769035	0.344342	1.43625	2.95361	0.486271
lipid	PFOA	FA(24:1)	120	Control-242ppm	-1.33751	-3.62389	0.948882	0.479112	1.6161	2.95361	0.547162
lipid	PFOA	FA(24:1)	120	Control-253ppm	-0.897765	-3.18415	1.38862	0.825794	2.05584	2.95361	0.696045
lipid	PFOA	FA(24:1)	120	Control-294ppm	-0.803815	-3.0902	1.48257	0.881752	2.14979	2.95361	0.727853
lipid	PFOA	FA(24:1)	120	Control-375ppm	-1.27655	-3.56294	1.00984	0.528731	1.67706	2.95361	0.5678
lipid	PFOA	LPC(16:0)	120	Control-188ppm	0.688913	-1.61598	2.99381	0.936333	2.69764	2.00872	1.34296
lipid	PFOA	LPC(16:0)	120	Control-242ppm	1.17916	-1.12573	3.48406	0.617564	3.18789	2.00872	1.58702
lipid	PFOA	LPC(16:0)	120	Control-253ppm	0.440635	-1.86426	2.74553	0.990681	2.44936	2.00872	1.21936
lipid	PFOA	LPC(16:0)	120	Control-294ppm	0.150049	-2.15485	2.45494	0.999948	2.15877	2.00872	1.0747
lipid	PFOA	LPC(16:0)	120	Control-375ppm	0.77636	-1.52854	3.08126	0.899027	2.78508	2.00872	1.38649
lipid	PFOA	LPC(18:0)	120	Control-188ppm	0.0998424	-0.243051	0.442736	0.942655	0.406681	0.306838	1.32539
lipid	PFOA	LPC(18:0)	120	Control-242ppm	0.221553	-0.12134	0.564446	0.372447	0.528391	0.306838	1.72205
lipid	PFOA	LPC(18:0)	120	Control-253ppm	0.122151	-0.220743	0.465044	0.875959	0.428989	0.306838	1.39809
lipid	PFOA	LPC(18:0)	120	Control-294ppm	0.0344102	-0.308483	0.377304	0.999562	0.341249	0.306838	1.11214
lipid	PFOA	LPC(18:0)	120	Control-375ppm	0.159513	-0.183381	0.502406	0.704302	0.466351	0.306838	1.51986
lipid	PFOA	LPC(18:1)	120	Control-188ppm	0.0509689	-0.404119	0.506057	0.999253	0.68234	0.631371	1.08073
lipid	PFOA	LPC(18:1)	120	Control-242ppm	0.19479	-0.260298	0.649878	0.769544	0.826161	0.631371	1.30852
lipid	PFOA	LPC(18:1)	120	Control-253ppm	0.00295901	-0.452129	0.458047	1	0.63433	0.631371	1.00469
lipid	PFOA	LPC(18:1)	120	Control-294ppm	-0.156876	-0.611963	0.298212	0.889975	0.474495	0.631371	0.751532
lipid	PFOA	LPC(18:1)	120	Control-375ppm	0.0396335	-0.415454	0.494721	0.999781	0.671005	0.631371	1.06277
lipid	PFOA	LPC(18:2)	120	Control-188ppm	-0.0368595	-0.209011	0.135292	0.984483	0.177821	0.21468	0.828305
lipid	PFOA	LPC(18:2)	120	Control-242ppm	0.0472217	-0.12493	0.219373	0.955032	0.261902	0.21468	1.21996
lipid	PFOA	LPC(18:2)	120	Control-253ppm	-0.00583196	-0.177984	0.16632	0.999998	0.208848	0.21468	0.972834
lipid	PFOA	LPC(18:2)	120	Control-294ppm	-0.0546779	-0.22683	0.117474	0.91922	0.160002	0.21468	0.745306
lipid	PFOA	LPC(18:2)	120	Control-375ppm	-0.0190808	-0.191232	0.153071	0.99929	0.1956	0.21468	0.91112
lipid	PFOA	LPC(18:3)	120	Control-188ppm	-0.0443718	-0.135835	0.0470919	0.667514	0.0432429	0.0876147	0.493558
lipid	PFOA	LPC(18:3)	120	Control-242ppm	-0.0174484	-0.108912	0.0740152	0.990771	0.0701663	0.0876147	0.800851
lipid	PFOA	LPC(18:3)	120	Control-253ppm	-0.00967315	-0.101137	0.0817905	0.999435	0.0779415	0.0876147	0.889594
lipid	PFOA	LPC(18:3)	120	Control-294ppm	-0.0313911	-0.122855	0.0600726	0.891739	0.0562236	0.0876147	0.641715
lipid	PFOA	LPC(18:3)	120	Control-375ppm	-0.00890488	-0.100369	0.0825588	0.999622	0.0787098	0.0876147	0.898363
lipid	PFOA	LPC(20:0)	120	Control-188ppm	0.0502131	-0.0943733	0.1948	0.886925	0.15323	0.103017	1.48742
lipid	PFOA	LPC(20:0)	120	Control-242ppm	0.0723412	-0.0722452	0.216928	0.638925	0.175359	0.103017	1.70222
lipid	PFOA	LPC(20:0)	120	Control-253ppm	0.0354643	-0.109122	0.180051	0.971904	0.138482	0.103017	1.34426
lipid	PFOA	LPC(20:0)	120	Control-294ppm	-0.0338258	-0.178412	0.110761	0.977091	0.0691915	0.103017	0.671649
lipid	PFOA	LPC(20:0)	120	Control-375ppm	0.0396002	-0.104986	0.184187	0.955313	0.142617	0.103017	1.3844
lipid	PFOA	LPC(20:4)	120	Control-188ppm	-0.0479746	-0.137876	0.0419271	0.575564	0.00803551	0.0560101	0.143466
lipid	PFOA	LPC(20:4)	120	Control-242ppm	-0.0200559	-0.109958	0.0698457	0.981391	0.0359541	0.0560101	0.641923
lipid	PFOA	LPC(20:4)	120	Control-253ppm	-0.0122085	-0.10211	0.0776931	0.998115	0.0438016	0.0560101	0.78203
lipid	PFOA	LPC(20:4)	120	Control-294ppm	-0.0189801	-0.108882	0.0709215	0.985424	0.0370299	0.0560101	0.66113
lipid	PFOA	LPC(20:4)	120	Control-375ppm	-0.0299903	-0.119892	0.0599113	0.902619	0.0260198	0.0560101	0.464555
lipid	PFOA	LPC(20:5)	120	Control-188ppm	-0.116086	-0.276379	0.0442058	0.257324	0.0269982	0.143085	0.188687
lipid	PFOA	LPC(20:5)	120	Control-242ppm	-0.0443695	-0.204662	0.115923	0.95332	0.098715	0.143085	0.689907
lipid	PFOA	LPC(20:5)	120	Control-253ppm	-0.0735549	-0.233847	0.0867373	0.715736	0.0695296	0.143085	0.485934
lipid	PFOA	LPC(20:5)	120	Control-294ppm	-0.082799	-0.243091	0.0774932	0.608126	0.0602856	0.143085	0.421328
lipid	PFOA	LPC(20:5)	120	Control-375ppm	-0.0928107	-0.253103	0.0674815	0.490116	0.0502739	0.143085	0.351358
lipid	PFOA	LPC(22:6)	120	Control-188ppm	-0.0855968	-0.311615	0.140421	0.846004	0.275739	0.361335	0.76311
lipid	PFOA	LPC(22:6)	120	Control-242ppm	0.0441539	-0.181864	0.270172	0.989719	0.405489	0.361335	1.1222
lipid	PFOA	LPC(22:6)	120	Control-253ppm	-0.0225447	-0.248563	0.203473	0.999575	0.338791	0.361335	0.937607
lipid	PFOA	LPC(22:6)	120	Control-294ppm	-0.127182	-0.3532	0.0988363	0.520494	0.234154	0.361335	0.648023
lipid	PFOA	LPC(22:6)	120	Control-375ppm	-0.052895	-0.278913	0.173123	0.977057	0.30844	0.361335	0.853612
lipid	PFOA	LPE(16:0)	120	Control-188ppm	-0.179368	-0.5855	0.226764	0.746248	0.514257	0.693626	0.741405
lipid	PFOA	LPE(16:0)	120	Control-242ppm	0.0620759	-0.344056	0.468208	0.996697	0.755701	0.693626	1.08949
lipid	PFOA	LPE(16:0)	120	Control-253ppm	-0.183026	-0.589158	0.223106	0.730433	0.5106	0.693626	0.736132
lipid	PFOA	LPE(16:0)	120	Control-294ppm	-0.250828	-0.65696	0.155304	0.420713	0.442798	0.693626	0.638382
lipid	PFOA	LPE(16:0)	120	Control-375ppm	-0.148496	-0.554628	0.257636	0.863847	0.54513	0.693626	0.785914
lipid	PFOA	LPE(18:1)	120	Control-188ppm	-0.0353447	-0.19545	0.124761	0.982232	0.203181	0.238525	0.85182
lipid	PFOA	LPE(18:1)	120	Control-242ppm	0.03796	-0.122146	0.198066	0.975726	0.276486	0.238525	1.15914
lipid	PFOA	LPE(18:1)	120	Control-253ppm	-0.0155518	-0.175658	0.144554	0.999626	0.222974	0.238525	0.9348
lipid	PFOA	LPE(18:1)	120	Control-294ppm	-0.104827	-0.264933	0.055279	0.358485	0.133699	0.238525	0.560522
lipid	PFOA	LPE(18:1)	120	Control-375ppm	-0.0879405	-0.248046	0.0721653	0.545853	0.150585	0.238525	0.631316
lipid	PFOA	LPE(22:6)	120	Control-188ppm	-0.416222	-0.955956	0.123511	0.201301	0.161954	0.578176	0.280112
lipid	PFOA	LPE(22:6)	120	Control-242ppm	-0.301689	-0.841422	0.238045	0.527539	0.276487	0.578176	0.478206
lipid	PFOA	LPE(22:6)	120	Control-253ppm	-0.28247	-0.822203	0.257264	0.595166	0.295706	0.578176	0.511447
lipid	PFOA	LPE(22:6)	120	Control-294ppm	-0.38935	-0.929083	0.150384	0.26104	0.188826	0.578176	0.32659
lipid	PFOA	LPE(22:6)	120	Control-375ppm	-0.336216	-0.875949	0.203518	0.41148	0.24196	0.578176	0.418489
lipid	PFOA	PA(38:6)	120	Control-188ppm	-0.0694624	-0.159375	0.0204499	0.199788	0.0226144	0.0920769	0.245604
lipid	PFOA	PA(38:6)	120	Control-242ppm	-0.0525492	-0.142462	0.0373631	0.480097	0.0395276	0.0920769	0.42929
lipid	PFOA	PA(38:6)	120	Control-253ppm	-0.0301048	-0.120017	0.0598075	0.90126	0.0619721	0.0920769	0.673047
lipid	PFOA	PA(38:6)	120	Control-294ppm	-0.0606737	-0.150586	0.0292386	0.327092	0.0314032	0.0920769	0.341054
lipid	PFOA	PA(38:6)	120	Control-375ppm	-0.0497812	-0.139693	0.0401311	0.537529	0.0422957	0.0920769	0.459352
lipid	PFOA	PA(40:6)	120	Control-188ppm	-0.37866	-0.826571	0.0692512	0.132344	0.188145	0.566805	0.331939
lipid	PFOA	PA(40:6)	120	Control-242ppm	-0.294462	-0.742373	0.153449	0.354201	0.272343	0.566805	0.480488
lipid	PFOA	PA(40:6)	120	Control-253ppm	-0.206466	-0.654377	0.241445	0.711997	0.360339	0.566805	0.635737
lipid	PFOA	PA(40:6)	120	Control-294ppm	-0.278942	-0.726853	0.168969	0.411766	0.287862	0.566805	0.507869
lipid	PFOA	PA(40:6)	120	Control-375ppm	-0.2197	-0.667611	0.228211	0.657461	0.347105	0.566805	0.612389
lipid	PFOA	PC(30:0)	120	Control-188ppm	-0.022393	-0.792477	0.747692	0.999999	1.32629	1.34868	0.983396
lipid	PFOA	PC(30:0)	120	Control-242ppm	0.204046	-0.566038	0.97413	0.96105	1.55273	1.34868	1.15129
lipid	PFOA	PC(30:0)	120	Control-253ppm	-0.0420765	-0.812161	0.728008	0.999978	1.30661	1.34868	0.968802
lipid	PFOA	PC(30:0)	120	Control-294ppm	-0.341346	-1.11143	0.428738	0.743447	1.00734	1.34868	0.746904
lipid	PFOA	PC(30:0)	120	Control-375ppm	0.00353245	-0.766552	0.773617	1	1.35221	1.34868	1.00262
lipid	PFOA	PC(30:1)	120	Control-188ppm	0.0518277	-0.108065	0.21172	0.912661	0.22125	0.169423	1.30591
lipid	PFOA	PC(30:1)	120	Control-242ppm	0.104503	-0.0553888	0.264396	0.36033	0.273926	0.169423	1.61682
lipid	PFOA	PC(30:1)	120	Control-253ppm	0.0273236	-0.132569	0.187216	0.994436	0.196746	0.169423	1.16127
lipid	PFOA	PC(30:1)	120	Control-294ppm	-0.0182429	-0.178135	0.141649	0.999183	0.15118	0.169423	0.892323
lipid	PFOA	PC(30:1)	120	Control-375ppm	0.0485804	-0.111312	0.208473	0.932062	0.218003	0.169423	1.28674
lipid	PFOA	PC(32:0)	120	Control-188ppm	-1.94826	-14.9114	11.0149	0.99695	23.5548	25.5031	0.923607
lipid	PFOA	PC(32:0)	120	Control-242ppm	1.99061	-10.9726	14.9538	0.996624	27.4937	25.5031	1.07805
lipid	PFOA	PC(32:0)	120	Control-253ppm	-2.63078	-15.5939	10.3324	0.987788	22.8723	25.5031	0.896845
lipid	PFOA	PC(32:0)	120	Control-294ppm	-7.90631	-20.8695	5.05685	0.434212	17.5967	25.5031	0.689986
lipid	PFOA	PC(32:0)	120	Control-375ppm	-2.95587	-15.919	10.0073	0.979517	22.5472	25.5031	0.884098
lipid	PFOA	PC(32:1)	120	Control-188ppm	-0.603492	-2.95677	1.74979	0.966045	4.19951	4.803	0.874351
lipid	PFOA	PC(32:1)	120	Control-242ppm	0.0831625	-2.27012	2.43644	0.999997	4.88616	4.803	1.01731
lipid	PFOA	PC(32:1)	120	Control-253ppm	-0.640591	-2.99387	1.71269	0.95643	4.16241	4.803	0.866627
lipid	PFOA	PC(32:1)	120	Control-294ppm	-1.53303	-3.88631	0.820249	0.363787	3.26997	4.803	0.680818
lipid	PFOA	PC(32:1)	120	Control-375ppm	-0.557022	-2.9103	1.79626	0.9759	4.24598	4.803	0.884026
lipid	PFOA	PC(32:2)	120	Control-188ppm	-0.0259113	-0.192511	0.140688	0.996416	0.282245	0.308157	0.915915
lipid	PFOA	PC(32:2)	120	Control-242ppm	0.0293606	-0.137239	0.19596	0.993583	0.337517	0.308157	1.09528
lipid	PFOA	PC(32:2)	120	Control-253ppm	-0.0428626	-0.209462	0.123737	0.965578	0.265294	0.308157	0.860906
lipid	PFOA	PC(32:2)	120	Control-294ppm	-0.0947589	-0.261358	0.0718407	0.509116	0.213398	0.308157	0.692498
lipid	PFOA	PC(32:2)	120	Control-375ppm	-0.016602	-0.183202	0.149998	0.999577	0.291555	0.308157	0.946125
lipid	PFOA	PC(34:1)	120	Control-188ppm	4.55474	-17.7053	26.8148	0.98733	42.9768	38.4221	1.11854
lipid	PFOA	PC(34:1)	120	Control-242ppm	7.0512	-15.2089	29.3113	0.920052	45.4733	38.4221	1.18352
lipid	PFOA	PC(34:1)	120	Control-253ppm	-4.2319	-26.4919	18.0282	0.990915	34.1902	38.4221	0.889858
lipid	PFOA	PC(34:1)	120	Control-294ppm	-8.54548	-30.8055	13.7146	0.83864	29.8766	38.4221	0.777589
lipid	PFOA	PC(34:1)	120	Control-375ppm	0.155047	-22.105	22.4151	1	38.5771	38.4221	1.00404
lipid	PFOA	PC(34:2)	120	Control-188ppm	-2.3857	-8.65955	3.88815	0.843825	9.45483	11.8405	0.798514
lipid	PFOA	PC(34:2)	120	Control-242ppm	-0.0884771	-6.36233	6.18537	1	11.752	11.8405	0.992528
lipid	PFOA	PC(34:2)	120	Control-253ppm	-1.25558	-7.52943	5.01827	0.988533	10.5849	11.8405	0.893959
lipid	PFOA	PC(34:2)	120	Control-294ppm	-3.66639	-9.94024	2.60746	0.480203	8.17414	11.8405	0.690353
lipid	PFOA	PC(34:2)	120	Control-375ppm	-0.679161	-6.95301	5.59469	0.999367	11.1614	11.8405	0.942641
lipid	PFOA	PC(34:3)	120	Control-188ppm	-0.1464	-0.540286	0.247487	0.855741	0.573296	0.719695	0.796581
lipid	PFOA	PC(34:3)	120	Control-242ppm	0.00258125	-0.391305	0.396468	1	0.722277	0.719695	1.00359
lipid	PFOA	PC(34:3)	120	Control-253ppm	-0.0488395	-0.442726	0.345047	0.99878	0.670856	0.719695	0.932139
lipid	PFOA	PC(34:3)	120	Control-294ppm	-0.198946	-0.592832	0.194941	0.629925	0.52075	0.719695	0.72357
lipid	PFOA	PC(34:3)	120	Control-375ppm	-0.0178206	-0.411707	0.376066	0.999991	0.701875	0.719695	0.975239
lipid	PFOA	PC(34:4)	120	Control-188ppm	-0.0256162	-0.16158	0.110347	0.991281	0.0734941	0.0991103	0.741539
lipid	PFOA	PC(34:4)	120	Control-242ppm	0.0169338	-0.11903	0.152897	0.998754	0.116044	0.0991103	1.17086
lipid	PFOA	PC(34:4)	120	Control-253ppm	-0.0687582	-0.204722	0.0672053	0.628736	0.030352	0.0991103	0.306245
lipid	PFOA	PC(34:4)	120	Control-294ppm	-0.0483828	-0.184346	0.0875808	0.876442	0.0507275	0.0991103	0.511829
lipid	PFOA	PC(34:4)	120	Control-375ppm	-0.0489995	-0.184963	0.086964	0.870683	0.0501108	0.0991103	0.505606
lipid	PFOA	PC(36:1)	120	Control-188ppm	-0.982524	-5.22082	3.25577	0.977984	7.68269	8.66522	0.886613
lipid	PFOA	PC(36:1)	120	Control-242ppm	0.277319	-3.96098	4.51562	0.999946	8.94254	8.66522	1.032
lipid	PFOA	PC(36:1)	120	Control-253ppm	-1.19396	-5.43226	3.04433	0.949842	7.47125	8.66522	0.862212
lipid	PFOA	PC(36:1)	120	Control-294ppm	-2.73464	-6.97294	1.50366	0.373935	5.93058	8.66522	0.684412
lipid	PFOA	PC(36:1)	120	Control-375ppm	-0.811058	-5.04936	3.42724	0.990639	7.85416	8.66522	0.906401
lipid	PFOA	PC(36:2)	120	Control-188ppm	-0.972703	-4.0733	2.12789	0.922993	5.18339	6.15609	0.841993
lipid	PFOA	PC(36:2)	120	Control-242ppm	-0.00616737	-3.10677	3.09443	1	6.14992	6.15609	0.998998
lipid	PFOA	PC(36:2)	120	Control-253ppm	-0.727075	-3.82767	2.37352	0.976858	5.42902	6.15609	0.881893
lipid	PFOA	PC(36:2)	120	Control-294ppm	-1.87825	-4.97885	1.22234	0.441541	4.27784	6.15609	0.694895
lipid	PFOA	PC(36:2)	120	Control-375ppm	-0.477706	-3.5783	2.62289	0.996571	5.67839	6.15609	0.922401
lipid	PFOA	PC(36:3)	120	Control-188ppm	-0.922652	-2.8691	1.0238	0.688141	2.59906	3.52172	0.738011
lipid	PFOA	PC(36:3)	120	Control-242ppm	-0.138456	-2.08491	1.80799	0.999919	3.38326	3.52172	0.960685
lipid	PFOA	PC(36:3)	120	Control-253ppm	-0.41656	-2.36301	1.52989	0.984515	3.10516	3.52172	0.881717
lipid	PFOA	PC(36:3)	120	Control-294ppm	-1.14209	-3.08854	0.804359	0.47587	2.37962	3.52172	0.6757
lipid	PFOA	PC(36:3)	120	Control-375ppm	-0.249734	-2.19618	1.69672	0.998563	3.27198	3.52172	0.929087
lipid	PFOA	PC(36:4)	120	Control-188ppm	-2.14523	-5.03662	0.746158	0.234999	2.26506	4.41029	0.513585
lipid	PFOA	PC(36:4)	120	Control-242ppm	-1.22858	-4.11997	1.66281	0.77476	3.18171	4.41029	0.721429
lipid	PFOA	PC(36:4)	120	Control-253ppm	-1.26625	-4.15764	1.62514	0.752675	3.14404	4.41029	0.712888
lipid	PFOA	PC(36:4)	120	Control-294ppm	-1.86711	-4.7585	1.02428	0.373068	2.54318	4.41029	0.576646
lipid	PFOA	PC(36:4)	120	Control-375ppm	-1.35032	-4.2417	1.54107	0.70099	3.05997	4.41029	0.693826
lipid	PFOA	PC(36:5)	120	Control-188ppm	-6.36052	-13.8142	1.09319	0.126274	3.667	10.0275	0.365693
lipid	PFOA	PC(36:5)	120	Control-242ppm	-4.35555	-11.8093	3.09816	0.480287	5.67198	10.0275	0.565641
lipid	PFOA	PC(36:5)	120	Control-253ppm	-3.99884	-11.4525	3.45487	0.570125	6.02869	10.0275	0.601214
lipid	PFOA	PC(36:5)	120	Control-294ppm	-5.0232	-12.4769	2.43052	0.328449	5.00433	10.0275	0.499059
lipid	PFOA	PC(36:5)	120	Control-375ppm	-4.36136	-11.8151	3.09235	0.478856	5.66616	10.0275	0.565061
lipid	PFOA	PC(36:6)	120	Control-188ppm	-0.197966	-0.452987	0.0570548	0.195801	0.238807	0.436773	0.546753
lipid	PFOA	PC(36:6)	120	Control-242ppm	-0.0895106	-0.344531	0.16551	0.882452	0.347262	0.436773	0.795064
lipid	PFOA	PC(36:6)	120	Control-253ppm	-0.0531283	-0.308149	0.201893	0.986266	0.383645	0.436773	0.878362
lipid	PFOA	PC(36:6)	120	Control-294ppm	-0.10473	-0.359751	0.150291	0.797976	0.332043	0.436773	0.760219
lipid	PFOA	PC(36:6)	120	Control-375ppm	-0.0240798	-0.279101	0.230941	0.999675	0.412693	0.436773	0.944869
lipid	PFOA	PC(38:2)	120	Control-188ppm	0.0359537	-0.537941	0.609848	0.999957	0.860363	0.824409	1.04361
lipid	PFOA	PC(38:2)	120	Control-242ppm	0.183336	-0.390559	0.75723	0.917398	1.00774	0.824409	1.22238
lipid	PFOA	PC(38:2)	120	Control-253ppm	0.0500633	-0.523831	0.623958	0.999779	0.874472	0.824409	1.06073
lipid	PFOA	PC(38:2)	120	Control-294ppm	-0.141034	-0.714929	0.432861	0.971674	0.683375	0.824409	0.828927
lipid	PFOA	PC(38:2)	120	Control-375ppm	0.194313	-0.379581	0.768208	0.897049	1.01872	0.824409	1.2357
lipid	PFOA	PC(38:3)	120	Control-188ppm	-0.0865471	-0.791272	0.618177	0.998835	0.997195	1.08374	0.92014
lipid	PFOA	PC(38:3)	120	Control-242ppm	0.140828	-0.563897	0.845553	0.988609	1.22457	1.08374	1.12995
lipid	PFOA	PC(38:3)	120	Control-253ppm	-0.0906104	-0.795335	0.614114	0.998548	0.993132	1.08374	0.916391
lipid	PFOA	PC(38:3)	120	Control-294ppm	-0.292796	-0.997521	0.411929	0.790257	0.790946	1.08374	0.729829
lipid	PFOA	PC(38:3)	120	Control-375ppm	-0.469356	-1.17408	0.235369	0.340641	0.614386	1.08374	0.566912
lipid	PFOA	PC(38:5)	120	Control-188ppm	-3.67952	-9.57262	2.21358	0.408987	3.6089	7.28842	0.495156
lipid	PFOA	PC(38:5)	120	Control-242ppm	-1.79543	-7.68854	4.09767	0.931324	5.49299	7.28842	0.75366
lipid	PFOA	PC(38:5)	120	Control-253ppm	-1.72456	-7.61766	4.16855	0.941488	5.56387	7.28842	0.763384
lipid	PFOA	PC(38:5)	120	Control-294ppm	-2.51323	-8.40634	3.37987	0.772156	4.77519	7.28842	0.655175
lipid	PFOA	PC(38:5)	120	Control-375ppm	-1.99203	-7.88514	3.90107	0.897681	5.29639	7.28842	0.726685
lipid	PFOA	PC(38:6)	120	Control-188ppm	-12.7623	-34.8363	9.31158	0.491678	12.0097	24.772	0.484808
lipid	PFOA	PC(38:6)	120	Control-242ppm	-6.82524	-28.8992	15.2487	0.927224	17.9468	24.772	0.724478
lipid	PFOA	PC(38:6)	120	Control-253ppm	-4.36793	-26.4419	17.706	0.989104	20.4041	24.772	0.823675
lipid	PFOA	PC(38:6)	120	Control-294ppm	-7.55352	-29.6274	14.5204	0.89292	17.2185	24.772	0.695079
lipid	PFOA	PC(38:6)	120	Control-375ppm	-4.14693	-26.2209	17.927	0.991394	20.6251	24.772	0.832596
lipid	PFOA	PC(40:6)	120	Control-188ppm	-3.25789	-8.91387	2.3981	0.495672	2.63344	5.89132	0.447003
lipid	PFOA	PC(40:6)	120	Control-242ppm	-1.48264	-7.13862	4.17334	0.962761	4.40869	5.89132	0.748335
lipid	PFOA	PC(40:6)	120	Control-253ppm	-1.0283	-6.68428	4.62768	0.992594	4.86303	5.89132	0.825455
lipid	PFOA	PC(40:6)	120	Control-294ppm	-1.94385	-7.59984	3.71213	0.891187	3.94747	5.89132	0.670048
lipid	PFOA	PC(40:6)	120	Control-375ppm	-1.39344	-7.04942	4.26254	0.971368	4.49788	5.89132	0.763476
lipid	PFOA	PC(40:7)	120	Control-188ppm	-2.96424	-7.5642	1.63571	0.375273	1.87883	4.84308	0.387942
lipid	PFOA	PC(40:7)	120	Control-242ppm	-1.60398	-6.20394	2.99597	0.885238	3.2391	4.84308	0.668809
lipid	PFOA	PC(40:7)	120	Control-253ppm	-1.11282	-5.71278	3.48714	0.97352	3.73026	4.84308	0.770224
lipid	PFOA	PC(40:7)	120	Control-294ppm	-1.85327	-6.45323	2.74668	0.810217	2.98981	4.84308	0.617336
lipid	PFOA	PC(40:7)	120	Control-375ppm	-1.27078	-5.87074	3.32918	0.953697	3.5723	4.84308	0.737609
lipid	PFOA	PC(40:8)	120	Control-188ppm	-1.03935	-2.75965	0.680946	0.444395	0.727207	1.76656	0.411651
lipid	PFOA	PC(40:8)	120	Control-242ppm	-0.434723	-2.15502	1.28558	0.968096	1.33184	1.76656	0.753915
lipid	PFOA	PC(40:8)	120	Control-253ppm	-0.328309	-2.04861	1.39199	0.990754	1.43825	1.76656	0.814153
lipid	PFOA	PC(40:8)	120	Control-294ppm	-0.550644	-2.27094	1.16965	0.916773	1.21592	1.76656	0.688296
lipid	PFOA	PC(40:8)	120	Control-375ppm	-0.332968	-2.05327	1.38733	0.990143	1.43359	1.76656	0.811516
lipid	PFOA	PC(42:10)	120	Control-188ppm	-0.438072	-1.25627	0.380126	0.57218	0.594143	1.03221	0.5756
lipid	PFOA	PC(42:10)	120	Control-242ppm	-0.195129	-1.01333	0.623069	0.975103	0.837086	1.03221	0.810961
lipid	PFOA	PC(42:10)	120	Control-253ppm	-0.173929	-0.992127	0.644269	0.984972	0.858286	1.03221	0.8315
lipid	PFOA	PC(42:10)	120	Control-294ppm	-0.324325	-1.14252	0.493873	0.820181	0.707889	1.03221	0.685797
lipid	PFOA	PC(42:10)	120	Control-375ppm	-0.0967209	-0.914919	0.721477	0.999031	0.935493	1.03221	0.906298
lipid	PFOA	PC(42:11)	120	Control-188ppm	-0.987795	-2.56289	0.5873	0.404261	0.760043	1.74784	0.434848
lipid	PFOA	PC(42:11)	120	Control-242ppm	-0.489462	-2.06456	1.08563	0.925787	1.25838	1.74784	0.719962
lipid	PFOA	PC(42:11)	120	Control-253ppm	-0.39773	-1.97282	1.17737	0.968198	1.35011	1.74784	0.772445
lipid	PFOA	PC(42:11)	120	Control-294ppm	-0.641738	-2.21683	0.933357	0.803117	1.1061	1.74784	0.632839
lipid	PFOA	PC(42:11)	120	Control-375ppm	-0.386305	-1.9614	1.18879	0.971915	1.36153	1.74784	0.778981
lipid	PFOA	PC(44:12)	120	Control-188ppm	-2.09741	-5.89289	1.69807	0.539527	0.420782	2.51819	0.167097
lipid	PFOA	PC(44:12)	120	Control-242ppm	-1.11064	-4.90612	2.68483	0.941502	1.40755	2.51819	0.558952
lipid	PFOA	PC(44:12)	120	Control-253ppm	-0.574656	-4.37013	3.22082	0.996842	1.94353	2.51819	0.771798
lipid	PFOA	PC(44:12)	120	Control-294ppm	-1.0632	-4.85868	2.73228	0.950984	1.45499	2.51819	0.577791
lipid	PFOA	PC(44:12)	120	Control-375ppm	-0.779535	-4.57501	3.01594	0.987114	1.73865	2.51819	0.690438
lipid	PFOA	PE(32:0)	120	Control-188ppm	-0.0196183	-0.0629666	0.0237301	0.727029	0.0509847	0.0706029	0.722133
lipid	PFOA	PE(32:0)	120	Control-242ppm	0.00621636	-0.037132	0.0495647	0.997557	0.0768193	0.0706029	1.08805
lipid	PFOA	PE(32:0)	120	Control-253ppm	-0.0128385	-0.0561868	0.0305099	0.938611	0.0577645	0.0706029	0.81816
lipid	PFOA	PE(32:0)	120	Control-294ppm	-0.0331451	-0.0764934	0.0102032	0.208507	0.0374578	0.0706029	0.530542
lipid	PFOA	PE(32:0)	120	Control-375ppm	-0.0251739	-0.0685223	0.0181744	0.486929	0.045429	0.0706029	0.643444
lipid	PFOA	PE(34:1)	120	Control-188ppm	-0.425042	-0.891401	0.041317	0.0886316	0.567927	0.992969	0.571948
lipid	PFOA	PE(34:1)	120	Control-242ppm	-0.328013	-0.794372	0.138346	0.285455	0.664956	0.992969	0.669664
lipid	PFOA	PE(34:1)	120	Control-253ppm	-0.382584	-0.848943	0.0837751	0.153054	0.610385	0.992969	0.614707
lipid	PFOA	PE(34:1)	120	Control-294ppm	-0.564451	-1.03081	-0.0980926	0.0114514	0.428517	0.992969	0.431552
lipid	PFOA	PE(34:1)	120	Control-375ppm	-0.46516	-0.931519	0.00119854	0.050862	0.527809	0.992969	0.531546
lipid	PFOA	PE(34:2)	120	Control-188ppm	-0.113861	-0.259697	0.0319748	0.191082	0.133272	0.247133	0.539273
lipid	PFOA	PE(34:2)	120	Control-242ppm	-0.0751719	-0.221008	0.0706639	0.61021	0.171961	0.247133	0.695824
lipid	PFOA	PE(34:2)	120	Control-253ppm	-0.0736075	-0.219443	0.0722283	0.630599	0.173525	0.247133	0.702154
lipid	PFOA	PE(34:2)	120	Control-294ppm	-0.153997	-0.299833	-0.00816132	0.0342434	0.0931359	0.247133	0.376865
lipid	PFOA	PE(34:2)	120	Control-375ppm	-0.120157	-0.265993	0.0256786	0.149959	0.126976	0.247133	0.513795
lipid	PFOA	PE(34:3)	120	Control-188ppm	-0.0101087	-0.0325947	0.0123773	0.732381	0.00456366	0.0146724	0.311038
lipid	PFOA	PE(34:3)	120	Control-242ppm	0.00587953	-0.0166065	0.0283655	0.963153	0.0205519	0.0146724	1.40072
lipid	PFOA	PE(34:3)	120	Control-253ppm	-0.0091305	-0.0316165	0.0133555	0.805281	0.00554188	0.0146724	0.377708
lipid	PFOA	PE(34:3)	120	Control-294ppm	-0.0117948	-0.0342808	0.0106912	0.592896	0.00287754	0.0146724	0.196119
lipid	PFOA	PE(34:3)	120	Control-375ppm	-0.00981737	-0.0323034	0.0126686	0.754978	0.00485501	0.0146724	0.330894
lipid	PFOA	PE(36:1)	120	Control-188ppm	-0.244147	-0.564468	0.0761735	0.21123	0.381195	0.625343	0.609578
lipid	PFOA	PE(36:1)	120	Control-242ppm	-0.140811	-0.461132	0.17951	0.749816	0.484532	0.625343	0.774826
lipid	PFOA	PE(36:1)	120	Control-253ppm	-0.18727	-0.507591	0.133051	0.47976	0.438072	0.625343	0.700532
lipid	PFOA	PE(36:1)	120	Control-294ppm	-0.318865	-0.639186	0.00145603	0.0515338	0.306478	0.625343	0.490096
lipid	PFOA	PE(36:1)	120	Control-375ppm	-0.265725	-0.586046	0.0545955	0.145157	0.359617	0.625343	0.575072
lipid	PFOA	PE(36:2)	120	Control-188ppm	-0.205117	-0.45549	0.0452567	0.154039	0.229661	0.434778	0.528226
lipid	PFOA	PE(36:2)	120	Control-242ppm	-0.131205	-0.381579	0.119168	0.593856	0.303573	0.434778	0.698225
lipid	PFOA	PE(36:2)	120	Control-253ppm	-0.162162	-0.412535	0.0882119	0.369909	0.272616	0.434778	0.627024
lipid	PFOA	PE(36:2)	120	Control-294ppm	-0.230206	-0.48058	0.0201672	0.0842699	0.204571	0.434778	0.47052
lipid	PFOA	PE(36:2)	120	Control-375ppm	-0.206766	-0.457139	0.0436077	0.148319	0.228012	0.434778	0.524433
lipid	PFOA	PE(36:3)	120	Control-188ppm	-0.0921344	-0.20143	0.0171608	0.134228	0.0851902	0.177325	0.48042
lipid	PFOA	PE(36:3)	120	Control-242ppm	-0.0645466	-0.173842	0.0447486	0.468906	0.112778	0.177325	0.635997
lipid	PFOA	PE(36:3)	120	Control-253ppm	-0.0598788	-0.169174	0.0494164	0.548509	0.117446	0.177325	0.662321
lipid	PFOA	PE(36:3)	120	Control-294ppm	-0.10068	-0.209976	0.00861477	0.0833583	0.0766442	0.177325	0.432225
lipid	PFOA	PE(36:3)	120	Control-375ppm	-0.0827907	-0.192086	0.0265045	0.216578	0.0945339	0.177325	0.533112
lipid	PFOA	PE(36:4)	120	Control-188ppm	-0.210679	-0.42131	-4.86376e-05	0.0499232	0.0902181	0.300897	0.29983
lipid	PFOA	PE(36:4)	120	Control-242ppm	-0.143028	-0.353658	0.0676028	0.320686	0.157869	0.300897	0.524662
lipid	PFOA	PE(36:4)	120	Control-253ppm	-0.146172	-0.356803	0.0644582	0.298733	0.154725	0.300897	0.514212
lipid	PFOA	PE(36:4)	120	Control-294ppm	-0.185445	-0.396076	0.0251854	0.107299	0.115452	0.300897	0.383693
lipid	PFOA	PE(36:4)	120	Control-375ppm	-0.185972	-0.396603	0.0246582	0.105675	0.114925	0.300897	0.381941
lipid	PFOA	PE(36:5)	120	Control-188ppm	-0.252107	-0.487077	-0.0171374	0.0304617	0.0681603	0.320268	0.212823
lipid	PFOA	PE(36:5)	120	Control-242ppm	-0.216406	-0.451375	0.0185642	0.0834558	0.103862	0.320268	0.324297
lipid	PFOA	PE(36:5)	120	Control-253ppm	-0.199365	-0.434335	0.0356045	0.129962	0.120902	0.320268	0.377504
lipid	PFOA	PE(36:5)	120	Control-294ppm	-0.224502	-0.459472	0.010468	0.0669786	0.0957657	0.320268	0.299018
lipid	PFOA	PE(36:5)	120	Control-375ppm	-0.20862	-0.44359	0.0263501	0.10254	0.111648	0.320268	0.348608
lipid	PFOA	PE(38:0)	120	Control-188ppm	-0.0506546	-0.122184	0.0208746	0.278785	0.0301777	0.0808323	0.373337
lipid	PFOA	PE(38:0)	120	Control-242ppm	-0.0261973	-0.0977265	0.0453319	0.863037	0.054635	0.0808323	0.675905
lipid	PFOA	PE(38:0)	120	Control-253ppm	-0.0295649	-0.101094	0.0419643	0.793725	0.0512674	0.0808323	0.634244
lipid	PFOA	PE(38:0)	120	Control-294ppm	-0.0395775	-0.111107	0.0319517	0.538207	0.0412548	0.0808323	0.510376
lipid	PFOA	PE(38:0)	120	Control-375ppm	-0.0552048	-0.126734	0.0163244	0.20063	0.0256275	0.0808323	0.317045
lipid	PFOA	PE(38:1)	120	Control-188ppm	-0.0151254	-0.0706362	0.0403854	0.956255	0.0403341	0.0554595	0.727271
lipid	PFOA	PE(38:1)	120	Control-242ppm	-0.00422462	-0.0597354	0.0512862	0.999887	0.0512348	0.0554595	0.923825
lipid	PFOA	PE(38:1)	120	Control-253ppm	-0.00161038	-0.0571212	0.0539004	0.999999	0.0538491	0.0554595	0.970963
lipid	PFOA	PE(38:1)	120	Control-294ppm	-0.0159044	-0.0714151	0.0396064	0.946275	0.0395551	0.0554595	0.713226
lipid	PFOA	PE(38:1)	120	Control-375ppm	-0.0273524	-0.0828632	0.0281584	0.653246	0.028107	0.0554595	0.506803
lipid	PFOA	PE(38:2)	120	Control-188ppm	-0.0357344	-0.0980657	0.0265968	0.500699	0.0563129	0.0920474	0.611782
lipid	PFOA	PE(38:2)	120	Control-242ppm	-0.0244059	-0.0867371	0.0379254	0.82744	0.0676415	0.0920474	0.734856
lipid	PFOA	PE(38:2)	120	Control-253ppm	-0.0286626	-0.0909939	0.0336686	0.714	0.0633847	0.0920474	0.68861
lipid	PFOA	PE(38:2)	120	Control-294ppm	-0.054803	-0.117134	0.0075283	0.10809	0.0372444	0.0920474	0.404622
lipid	PFOA	PE(38:2)	120	Control-375ppm	-0.0382088	-0.10054	0.0241225	0.428769	0.0538386	0.0920474	0.584901
lipid	PFOA	PE(38:3)	120	Control-188ppm	-0.0619124	-0.137188	0.013363	0.151208	0.0482017	0.110114	0.437743
lipid	PFOA	PE(38:3)	120	Control-242ppm	-0.0356936	-0.110969	0.0395819	0.687854	0.0744205	0.110114	0.675849
lipid	PFOA	PE(38:3)	120	Control-253ppm	-0.0442885	-0.119564	0.0309869	0.472951	0.0658255	0.110114	0.597794
lipid	PFOA	PE(38:3)	120	Control-294ppm	-0.0511464	-0.126422	0.0241291	0.320069	0.0589677	0.110114	0.535515
lipid	PFOA	PE(38:3)	120	Control-375ppm	-0.0523915	-0.127667	0.0228839	0.295835	0.0577226	0.110114	0.524207
lipid	PFOA	PE(38:4)	120	Control-188ppm	-0.395504	-0.843625	0.0526167	0.105899	0.17244	0.567944	0.303621
lipid	PFOA	PE(38:4)	120	Control-242ppm	-0.277332	-0.725453	0.170788	0.418491	0.290611	0.567944	0.51169
lipid	PFOA	PE(38:4)	120	Control-253ppm	-0.253517	-0.701638	0.194604	0.514817	0.314427	0.567944	0.553623
lipid	PFOA	PE(38:4)	120	Control-294ppm	-0.338841	-0.786962	0.109279	0.218142	0.229102	0.567944	0.403389
lipid	PFOA	PE(38:4)	120	Control-375ppm	-0.325609	-0.77373	0.122511	0.254225	0.242334	0.567944	0.426687
lipid	PFOA	PE(38:5)	120	Control-188ppm	-0.769999	-1.64732	0.107318	0.10911	0.253526	1.02352	0.247699
lipid	PFOA	PE(38:5)	120	Control-242ppm	-0.560897	-1.43821	0.316419	0.383674	0.462628	1.02352	0.451995
lipid	PFOA	PE(38:5)	120	Control-253ppm	-0.510501	-1.38782	0.366816	0.484804	0.513024	1.02352	0.501232
lipid	PFOA	PE(38:5)	120	Control-294ppm	-0.649731	-1.52705	0.227586	0.236648	0.373794	1.02352	0.365202
lipid	PFOA	PE(38:5)	120	Control-375ppm	-0.609514	-1.48683	0.267803	0.297623	0.414011	1.02352	0.404495
lipid	PFOA	PE(38:6)	120	Control-188ppm	-4.15012	-9.07154	0.771312	0.134001	1.04371	5.19383	0.200952
lipid	PFOA	PE(38:6)	120	Control-242ppm	-2.91989	-7.84132	2.00154	0.463945	2.27394	5.19383	0.437815
lipid	PFOA	PE(38:6)	120	Control-253ppm	-2.58098	-7.50241	2.34045	0.593095	2.61285	5.19383	0.503068
lipid	PFOA	PE(38:6)	120	Control-294ppm	-3.37958	-8.30101	1.54185	0.309297	1.81425	5.19383	0.349308
lipid	PFOA	PE(38:6)	120	Control-375ppm	-3.26868	-8.19011	1.65275	0.343516	1.92515	5.19383	0.370661
lipid	PFOA	PE(40:2)	120	Control-188ppm	-0.0460533	-0.10256	0.0104534	0.157811	0.0226318	0.0686852	0.329501
lipid	PFOA	PE(40:2)	120	Control-242ppm	-0.0203207	-0.0768274	0.036186	0.871673	0.0483645	0.0686852	0.704147
lipid	PFOA	PE(40:2)	120	Control-253ppm	-0.0290004	-0.0855071	0.0275064	0.614467	0.0396848	0.0686852	0.577778
lipid	PFOA	PE(40:2)	120	Control-294ppm	-0.0354913	-0.091998	0.0210155	0.402629	0.0331939	0.0686852	0.483276
lipid	PFOA	PE(40:2)	120	Control-375ppm	-0.0317351	-0.0882418	0.0247716	0.52254	0.0369501	0.0686852	0.537963
lipid	PFOA	PE(40:4)	120	Control-188ppm	-0.0918601	-0.186125	0.00240445	0.0591725	0.0332566	0.125117	0.265805
lipid	PFOA	PE(40:4)	120	Control-242ppm	-0.0735931	-0.167858	0.0206715	0.191124	0.0515237	0.125117	0.411805
lipid	PFOA	PE(40:4)	120	Control-253ppm	-0.0662915	-0.160556	0.0279731	0.285594	0.0588253	0.125117	0.470163
lipid	PFOA	PE(40:4)	120	Control-294ppm	-0.0852728	-0.179537	0.00899175	0.0924658	0.0398439	0.125117	0.318454
lipid	PFOA	PE(40:4)	120	Control-375ppm	-0.0788208	-0.173085	0.0154438	0.139693	0.046296	0.125117	0.370022
lipid	PFOA	PE(40:5)	120	Control-188ppm	-0.459909	-1.03515	0.115336	0.172251	0.187274	0.647183	0.289368
lipid	PFOA	PE(40:5)	120	Control-242ppm	-0.294752	-0.869997	0.280493	0.616038	0.352431	0.647183	0.544562
lipid	PFOA	PE(40:5)	120	Control-253ppm	-0.291266	-0.866511	0.28398	0.627555	0.355918	0.647183	0.549949
lipid	PFOA	PE(40:5)	120	Control-294ppm	-0.404067	-0.979313	0.171178	0.286745	0.243116	0.647183	0.375652
lipid	PFOA	PE(40:5)	120	Control-375ppm	-0.326215	-0.90146	0.24903	0.51228	0.320968	0.647183	0.495946
lipid	PFOA	PE(40:6)	120	Control-188ppm	-6.18042	-14.045	1.6842	0.185806	1.75552	7.93594	0.221211
lipid	PFOA	PE(40:6)	120	Control-242ppm	-4.05389	-11.9185	3.81073	0.610204	3.88205	7.93594	0.489173
lipid	PFOA	PE(40:6)	120	Control-253ppm	-3.50236	-11.367	4.36227	0.739822	4.43358	7.93594	0.558671
lipid	PFOA	PE(40:6)	120	Control-294ppm	-4.84388	-12.7085	3.02074	0.423668	3.09206	7.93594	0.389627
lipid	PFOA	PE(40:6)	120	Control-375ppm	-4.6568	-12.5214	3.20782	0.46609	3.27914	7.93594	0.413201
lipid	PFOA	PE(40:7)	120	Control-188ppm	-1.01417	-2.24242	0.214077	0.148426	0.304335	1.31851	0.230818
lipid	PFOA	PE(40:7)	120	Control-242ppm	-0.715187	-1.94344	0.513063	0.484082	0.60332	1.31851	0.457578
lipid	PFOA	PE(40:7)	120	Control-253ppm	-0.615426	-1.84368	0.612825	0.637551	0.703082	1.31851	0.533241
lipid	PFOA	PE(40:7)	120	Control-294ppm	-0.829187	-2.05744	0.399063	0.326657	0.489321	1.31851	0.371117
lipid	PFOA	PE(40:7)	120	Control-375ppm	-0.76606	-1.99431	0.462191	0.410152	0.552448	1.31851	0.418995
lipid	PFOA	PE(40:8)	120	Control-188ppm	-0.38385	-0.845983	0.0782823	0.14428	0.0965824	0.480433	0.201032
lipid	PFOA	PE(40:8)	120	Control-242ppm	-0.274846	-0.736979	0.187286	0.461349	0.205586	0.480433	0.427919
lipid	PFOA	PE(40:8)	120	Control-253ppm	-0.242993	-0.705125	0.21914	0.590483	0.23744	0.480433	0.494221
lipid	PFOA	PE(40:8)	120	Control-294ppm	-0.298689	-0.760821	0.163444	0.372121	0.181744	0.480433	0.378292
lipid	PFOA	PE(40:8)	120	Control-375ppm	-0.282487	-0.74462	0.179646	0.431809	0.197946	0.480433	0.412015
lipid	PFOA	PE(42:10)	120	Control-188ppm	-0.182335	-0.397776	0.033105	0.131608	0.0461394	0.228475	0.201945
lipid	PFOA	PE(42:10)	120	Control-242ppm	-0.122811	-0.338252	0.092629	0.506754	0.105663	0.228475	0.462473
lipid	PFOA	PE(42:10)	120	Control-253ppm	-0.121611	-0.337051	0.0938291	0.51717	0.106863	0.228475	0.467726
lipid	PFOA	PE(42:10)	120	Control-294ppm	-0.155528	-0.370968	0.0599126	0.260342	0.072947	0.228475	0.319278
lipid	PFOA	PE(42:10)	120	Control-375ppm	-0.141847	-0.357288	0.0735928	0.352616	0.0866272	0.228475	0.379154
lipid	PFOA	PE(42:6)	120	Control-188ppm	-0.189843	-0.407958	0.0282727	0.114036	0.064053	0.253896	0.252281
lipid	PFOA	PE(42:6)	120	Control-242ppm	-0.13954	-0.357655	0.0785756	0.382976	0.114356	0.253896	0.450405
lipid	PFOA	PE(42:6)	120	Control-253ppm	-0.112697	-0.330813	0.105418	0.607866	0.141198	0.253896	0.556128
lipid	PFOA	PE(42:6)	120	Control-294ppm	-0.161111	-0.379226	0.0570045	0.239033	0.0927848	0.253896	0.365445
lipid	PFOA	PE(42:6)	120	Control-375ppm	-0.159032	-0.377148	0.0590831	0.251004	0.0948634	0.253896	0.373631
lipid	PFOA	PE(42:7)	120	Control-188ppm	-0.154783	-0.333555	0.0239885	0.117211	0.0493772	0.20416	0.241855
lipid	PFOA	PE(42:7)	120	Control-242ppm	-0.113706	-0.292478	0.0650654	0.389174	0.0904541	0.20416	0.443054
lipid	PFOA	PE(42:7)	120	Control-253ppm	-0.106483	-0.285255	0.0722886	0.459716	0.0976773	0.20416	0.478434
lipid	PFOA	PE(42:7)	120	Control-294ppm	-0.13512	-0.313892	0.0436519	0.218506	0.0690406	0.20416	0.338168
lipid	PFOA	PE(42:7)	120	Control-375ppm	-0.120082	-0.298854	0.0586896	0.331834	0.0840783	0.20416	0.411825
lipid	PFOA	PE(42:8)	120	Control-188ppm	-0.104767	-0.240314	0.0307795	0.199393	0.0458079	0.150575	0.304219
lipid	PFOA	PE(42:8)	120	Control-242ppm	-0.0670056	-0.202553	0.0685413	0.650245	0.0835696	0.150575	0.555002
lipid	PFOA	PE(42:8)	120	Control-253ppm	-0.0670906	-0.202638	0.0684563	0.649064	0.0834847	0.150575	0.554438
lipid	PFOA	PE(42:8)	120	Control-294ppm	-0.0897277	-0.225275	0.0458192	0.34698	0.0608475	0.150575	0.4041
lipid	PFOA	PE(42:8)	120	Control-375ppm	-0.0814608	-0.217008	0.0540861	0.450101	0.0691145	0.150575	0.459003
lipid	PFOA	PE(42:9)	120	Control-188ppm	-0.466532	-1.04215	0.109083	0.16191	0.139294	0.605826	0.229924
lipid	PFOA	PE(42:9)	120	Control-242ppm	-0.305838	-0.881453	0.269777	0.579966	0.299988	0.605826	0.495172
lipid	PFOA	PE(42:9)	120	Control-253ppm	-0.28535	-0.860964	0.290265	0.647617	0.320477	0.605826	0.528991
lipid	PFOA	PE(42:9)	120	Control-294ppm	-0.4152	-0.990815	0.160415	0.261116	0.190626	0.605826	0.314655
lipid	PFOA	PE(42:9)	120	Control-375ppm	-0.3521	-0.927715	0.223515	0.431059	0.253726	0.605826	0.41881
lipid	PFOA	PE(44:11)	120	Control-188ppm	-0.4092	-0.838398	0.0199986	0.0678691	0.116092	0.525292	0.221005
lipid	PFOA	PE(44:11)	120	Control-242ppm	-0.297655	-0.726854	0.131543	0.299395	0.227637	0.525292	0.433353
lipid	PFOA	PE(44:11)	120	Control-253ppm	-0.283176	-0.712375	0.146022	0.350438	0.242116	0.525292	0.460917
lipid	PFOA	PE(44:11)	120	Control-294ppm	-0.341767	-0.770966	0.0874312	0.175366	0.183525	0.525292	0.349377
lipid	PFOA	PE(44:11)	120	Control-375ppm	-0.315833	-0.745032	0.113365	0.242484	0.209459	0.525292	0.398747
lipid	PFOA	PE(44:12)	120	Control-188ppm	-1.41751	-2.99084	0.155815	0.0945829	0.114335	1.53185	0.0746389
lipid	PFOA	PE(44:12)	120	Control-242ppm	-1.06968	-2.64301	0.503647	0.319428	0.462167	1.53185	0.301706
lipid	PFOA	PE(44:12)	120	Control-253ppm	-0.955518	-2.52884	0.617808	0.438784	0.576328	1.53185	0.376231
lipid	PFOA	PE(44:12)	120	Control-294ppm	-1.16429	-2.73762	0.409031	0.237344	0.367551	1.53185	0.23994
lipid	PFOA	PE(44:12)	120	Control-375ppm	-1.12642	-2.69974	0.446908	0.268235	0.405428	1.53185	0.264666
lipid	PFOA	PE(46:12)	120	Control-188ppm	-0.115805	-0.282413	0.0508033	0.297157	0.139578	0.255382	0.546544
lipid	PFOA	PE(46:12)	120	Control-242ppm	-0.101856	-0.268464	0.064752	0.431663	0.153526	0.255382	0.601163
lipid	PFOA	PE(46:12)	120	Control-253ppm	-0.129	-0.295608	0.0376078	0.197939	0.126382	0.255382	0.494874
lipid	PFOA	PE(46:12)	120	Control-294ppm	-0.135963	-0.302571	0.0306453	0.156863	0.11942	0.255382	0.467611
lipid	PFOA	PE(46:12)	120	Control-375ppm	-0.127886	-0.294494	0.0387216	0.205216	0.127496	0.255382	0.499236
lipid	PFOA	PI(36:2)	120	Control-188ppm	-0.0715926	-0.284948	0.141763	0.900449	0.258175	0.329767	0.782899
lipid	PFOA	PI(36:2)	120	Control-242ppm	-0.0169793	-0.230335	0.196376	0.999859	0.312788	0.329767	0.948511
lipid	PFOA	PI(36:2)	120	Control-253ppm	-0.177175	-0.39053	0.0361805	0.144435	0.152592	0.329767	0.462727
lipid	PFOA	PI(36:2)	120	Control-294ppm	-0.108179	-0.321534	0.105176	0.626218	0.221588	0.329767	0.671953
lipid	PFOA	PI(36:2)	120	Control-375ppm	-0.0679927	-0.281348	0.145363	0.918168	0.261774	0.329767	0.793816
lipid	PFOA	PI(36:4)	120	Control-188ppm	-0.283258	-0.595428	0.028912	0.0908842	0.15726	0.440518	0.356989
lipid	PFOA	PI(36:4)	120	Control-242ppm	-0.144399	-0.456568	0.167771	0.709081	0.296119	0.440518	0.672207
lipid	PFOA	PI(36:4)	120	Control-253ppm	-0.164813	-0.476982	0.147357	0.586381	0.275705	0.440518	0.625866
lipid	PFOA	PI(36:4)	120	Control-294ppm	-0.259276	-0.571445	0.052894	0.144319	0.181242	0.440518	0.411429
lipid	PFOA	PI(36:4)	120	Control-375ppm	-0.144795	-0.456965	0.167375	0.706779	0.295723	0.440518	0.671308
lipid	PFOA	PI(38:3)	120	Control-188ppm	0.00419829	-0.108683	0.117079	0.999997	0.0860077	0.0818094	1.05132
lipid	PFOA	PI(38:3)	120	Control-242ppm	0.0168624	-0.0960188	0.129744	0.997036	0.0986718	0.0818094	1.20612
lipid	PFOA	PI(38:3)	120	Control-253ppm	-0.00804476	-0.120926	0.104836	0.999918	0.0737646	0.0818094	0.901665
lipid	PFOA	PI(38:3)	120	Control-294ppm	-0.0240371	-0.136918	0.0888441	0.984856	0.0577723	0.0818094	0.706182
lipid	PFOA	PI(38:3)	120	Control-375ppm	-0.0175637	-0.130445	0.0953175	0.996409	0.0642456	0.0818094	0.785309
lipid	PFOA	PI(38:4)	120	Control-188ppm	-1.51343	-3.61153	0.584681	0.261099	1.44907	2.96249	0.489138
lipid	PFOA	PI(38:4)	120	Control-242ppm	-1.21554	-3.31365	0.882569	0.489487	1.74695	2.96249	0.589691
lipid	PFOA	PI(38:4)	120	Control-253ppm	-1.0825	-3.18061	1.01561	0.609288	1.87999	2.96249	0.634599
lipid	PFOA	PI(38:4)	120	Control-294ppm	-1.61799	-3.7161	0.480114	0.201295	1.3445	2.96249	0.453841
lipid	PFOA	PI(38:4)	120	Control-375ppm	-1.68685	-3.78496	0.411258	0.16797	1.27564	2.96249	0.430598
lipid	PFOA	PI(38:5)	120	Control-188ppm	-1.55766	-3.57528	0.459958	0.200359	1.06296	2.62062	0.405613
lipid	PFOA	PI(38:5)	120	Control-242ppm	-1.12269	-3.14031	0.894933	0.532284	1.49794	2.62062	0.571595
lipid	PFOA	PI(38:5)	120	Control-253ppm	-1.05694	-3.07456	0.960683	0.594207	1.56369	2.62062	0.596684
lipid	PFOA	PI(38:5)	120	Control-294ppm	-1.42782	-3.44544	0.589799	0.279459	1.1928	2.62062	0.455159
lipid	PFOA	PI(38:5)	120	Control-375ppm	-1.06585	-3.08347	0.951776	0.585791	1.55478	2.62062	0.593286
lipid	PFOA	PI(38:6)	120	Control-188ppm	-0.570761	-1.41908	0.277554	0.330132	0.396907	0.967668	0.410169
lipid	PFOA	PI(38:6)	120	Control-242ppm	-0.353544	-1.20186	0.494771	0.788172	0.614124	0.967668	0.634643
lipid	PFOA	PI(38:6)	120	Control-253ppm	-0.27902	-1.12733	0.569295	0.907672	0.688648	0.967668	0.711657
lipid	PFOA	PI(38:6)	120	Control-294ppm	-0.506355	-1.35467	0.34196	0.457445	0.461313	0.967668	0.476727
lipid	PFOA	PI(38:6)	120	Control-375ppm	-0.638892	-1.48721	0.209422	0.221635	0.328776	0.967668	0.339761
lipid	PFOA	PI(40:5)	120	Control-188ppm	-0.0958065	-0.344408	0.152795	0.836492	0.141702	0.237508	0.596618
lipid	PFOA	PI(40:5)	120	Control-242ppm	-0.0611561	-0.309758	0.187446	0.97155	0.176352	0.237508	0.74251
lipid	PFOA	PI(40:5)	120	Control-253ppm	-0.0912082	-0.33981	0.157394	0.86219	0.1463	0.237508	0.615979
lipid	PFOA	PI(40:5)	120	Control-294ppm	-0.096976	-0.345578	0.151626	0.829611	0.140532	0.237508	0.591695
lipid	PFOA	PI(40:5)	120	Control-375ppm	-0.0584656	-0.307068	0.190136	0.976564	0.179043	0.237508	0.753838
lipid	PFOA	PI(40:6)	120	Control-188ppm	-1.33606	-3.25561	0.583483	0.295788	0.747292	2.08335	0.358697
lipid	PFOA	PI(40:6)	120	Control-242ppm	-0.899682	-2.81923	1.01986	0.697916	1.18367	2.08335	0.568157
lipid	PFOA	PI(40:6)	120	Control-253ppm	-0.772538	-2.69208	1.14701	0.810883	1.31081	2.08335	0.629185
lipid	PFOA	PI(40:6)	120	Control-294ppm	-1.08343	-3.00298	0.836111	0.517274	0.99992	2.08335	0.479957
lipid	PFOA	PI(40:6)	120	Control-375ppm	-1.00702	-2.92657	0.912522	0.592755	1.07633	2.08335	0.516634
lipid	PFOA	PS(34:1)	120	Control-188ppm	-0.104458	-0.254898	0.0459814	0.29819	0.189916	0.294374	0.645152
lipid	PFOA	PS(34:1)	120	Control-242ppm	-0.107141	-0.25758	0.0432988	0.273302	0.187233	0.294374	0.636038
lipid	PFOA	PS(34:1)	120	Control-253ppm	-0.149812	-0.300252	0.000627362	0.0514055	0.144562	0.294374	0.491082
lipid	PFOA	PS(34:1)	120	Control-294ppm	-0.160869	-0.311308	-0.0104292	0.0312319	0.133505	0.294374	0.453522
lipid	PFOA	PS(34:1)	120	Control-375ppm	-0.205805	-0.356245	-0.0553658	0.00355085	0.0885685	0.294374	0.300871
lipid	PFOA	PS(36:1)	120	Control-188ppm	-0.132915	-0.400647	0.134817	0.646263	0.288827	0.421742	0.684842
lipid	PFOA	PS(36:1)	120	Control-242ppm	-0.121513	-0.389245	0.14622	0.724736	0.300229	0.421742	0.711879
lipid	PFOA	PS(36:1)	120	Control-253ppm	-0.167358	-0.43509	0.100374	0.407753	0.254384	0.421742	0.603174
lipid	PFOA	PS(36:1)	120	Control-294ppm	-0.198063	-0.465795	0.0696696	0.237642	0.223679	0.421742	0.53037
lipid	PFOA	PS(36:1)	120	Control-375ppm	-0.215489	-0.483221	0.0522433	0.167139	0.206253	0.421742	0.48905
lipid	PFOA	PS(38:4)	120	Control-188ppm	-0.0820362	-0.165285	0.00121267	0.0550668	0.0428057	0.124842	0.342879
lipid	PFOA	PS(38:4)	120	Control-242ppm	-0.0753197	-0.158569	0.00792924	0.0923848	0.0495223	0.124842	0.39668
lipid	PFOA	PS(38:4)	120	Control-253ppm	-0.0870381	-0.170287	-0.00378921	0.0367826	0.0378038	0.124842	0.302814
lipid	PFOA	PS(38:4)	120	Control-294ppm	-0.0821014	-0.16535	0.0011475	0.0547832	0.0427405	0.124842	0.342357
lipid	PFOA	PS(38:4)	120	Control-375ppm	-0.0851094	-0.168358	-0.00186049	0.0430462	0.0397326	0.124842	0.318263
lipid	PFOA	PS(40:5)	120	Control-188ppm	-0.361602	-0.726867	0.00366401	0.0534415	0.0910584	0.45266	0.201163
lipid	PFOA	PS(40:5)	120	Control-242ppm	-0.289178	-0.654443	0.076088	0.179908	0.163482	0.45266	0.361159
lipid	PFOA	PS(40:5)	120	Control-253ppm	-0.284206	-0.649472	0.0810595	0.193884	0.168454	0.45266	0.372142
lipid	PFOA	PS(40:5)	120	Control-294ppm	-0.382926	-0.748192	-0.0176605	0.0360772	0.0697339	0.45266	0.154054
lipid	PFOA	PS(40:5)	120	Control-375ppm	-0.320259	-0.685525	0.0450068	0.109702	0.132401	0.45266	0.292496
lipid	PFOA	PS(40:6)	120	Control-188ppm	-2.17205	-4.4584	0.114304	0.0693728	0.371377	2.54343	0.146014
lipid	PFOA	PS(40:6)	120	Control-242ppm	-1.75212	-4.03847	0.534236	0.206599	0.791309	2.54343	0.311119
lipid	PFOA	PS(40:6)	120	Control-253ppm	-1.35925	-3.6456	0.927106	0.461765	1.18418	2.54343	0.465584
lipid	PFOA	PS(40:6)	120	Control-294ppm	-1.72075	-4.00711	0.565602	0.222235	0.822675	2.54343	0.323451
lipid	PFOA	PS(40:6)	120	Control-375ppm	-1.90546	-4.19181	0.380893	0.141955	0.637966	2.54343	0.250829
lipid	PFOA	PS(42:6)	120	Control-188ppm	-0.0845387	-0.160809	-0.00826841	0.0237804	0.0286955	0.113234	0.253417
lipid	PFOA	PS(42:6)	120	Control-242ppm	-0.0725316	-0.148802	0.00373874	0.0689386	0.0407026	0.113234	0.359455
lipid	PFOA	PS(42:6)	120	Control-253ppm	-0.0930658	-0.169336	-0.0167955	0.0106551	0.0201684	0.113234	0.178112
lipid	PFOA	PS(42:6)	120	Control-294ppm	-0.068945	-0.145215	0.00732537	0.0928438	0.0442893	0.113234	0.39113
lipid	PFOA	PS(42:6)	120	Control-375ppm	-0.0875106	-0.163781	-0.0112403	0.0180407	0.0257237	0.113234	0.227172
lipid	PFOA	PS(42:9)	120	Control-188ppm	-0.11225	-0.221087	-0.00341404	0.0404994	0.0411586	0.153409	0.268293
lipid	PFOA	PS(42:9)	120	Control-242ppm	-0.105136	-0.213972	0.00370071	0.0625481	0.0482734	0.153409	0.314671
lipid	PFOA	PS(42:9)	120	Control-253ppm	-0.0673091	-0.176145	0.0415273	0.419248	0.0860999	0.153409	0.561244
lipid	PFOA	PS(42:9)	120	Control-294ppm	-0.145333	-0.25417	-0.0364968	0.00453979	0.00807589	0.153409	0.0526429
lipid	PFOA	PS(42:9)	120	Control-375ppm	-0.133006	-0.241842	-0.0241695	0.0105111	0.0204032	0.153409	0.132999
lipid	PFOA	PS(44:12)	120	Control-188ppm	-0.541364	-1.06576	-0.0169669	0.0402295	0.0268581	0.568222	0.0472668
lipid	PFOA	PS(44:12)	120	Control-242ppm	-0.428193	-0.95259	0.0962034	0.156433	0.140028	0.568222	0.246433
lipid	PFOA	PS(44:12)	120	Control-253ppm	-0.41288	-0.937277	0.111516	0.184285	0.155341	0.568222	0.273382
lipid	PFOA	PS(44:12)	120	Control-294ppm	-0.487555	-1.01195	0.0368415	0.0789642	0.0806665	0.568222	0.141963
lipid	PFOA	PS(44:12)	120	Control-375ppm	-0.449146	-0.973543	0.0752506	0.123922	0.119076	0.568222	0.209558
lipid	PFOA	SM(16:0)	120	Control-188ppm	-2.26496	-7.17443	2.6445	0.711285	6.14015	8.40511	0.730525
lipid	PFOA	SM(16:0)	120	Control-242ppm	-1.37383	-6.28329	3.53563	0.951191	7.03128	8.40511	0.836548
lipid	PFOA	SM(16:0)	120	Control-253ppm	-1.9225	-6.83197	2.98696	0.82738	6.48261	8.40511	0.77127
lipid	PFOA	SM(16:0)	120	Control-294ppm	-3.63167	-8.54113	1.27779	0.237704	4.77344	8.40511	0.567921
lipid	PFOA	SM(16:0)	120	Control-375ppm	-2.23963	-7.14909	2.66983	0.720575	6.16548	8.40511	0.733539
lipid	PFOA	Total ePC	120	Control-188ppm	-3.88073	-12.692	4.93052	0.748367	18.7446	22.6253	0.828478
lipid	PFOA	Total ePC	120	Control-242ppm	-0.318314	-9.12956	8.49294	0.999997	22.307	22.6253	0.985931
lipid	PFOA	Total ePC	120	Control-253ppm	-8.04738	-16.8586	0.763874	0.0875833	14.5779	22.6253	0.64432
lipid	PFOA	Total ePC	120	Control-294ppm	-11.9263	-20.7376	-3.11507	0.0039601	10.699	22.6253	0.472877
lipid	PFOA	Total ePC	120	Control-375ppm	-11.6114	-20.4227	-2.80016	0.00517682	11.0139	22.6253	0.486795
lipid	PFOA	Total ePE	120	Control-188ppm	-1.17306	-2.51315	0.16704	0.110658	0.617555	1.79061	0.344885
lipid	PFOA	Total ePE	120	Control-242ppm	-0.729176	-2.06927	0.610922	0.55561	1.06144	1.79061	0.592779
lipid	PFOA	Total ePE	120	Control-253ppm	-0.82966	-2.16976	0.510438	0.418099	0.960953	1.79061	0.536661
lipid	PFOA	Total ePE	120	Control-294ppm	-1.06945	-2.40955	0.270647	0.173664	0.721162	1.79061	0.402746
lipid	PFOA	Total ePE	120	Control-375ppm	-0.957268	-2.29737	0.38283	0.27041	0.833345	1.79061	0.465396
lipid	PFOA	Total ePS	120	Control-188ppm	-0.0646837	-0.218471	0.0891036	0.781886	0.190208	0.254892	0.746231
lipid	PFOA	Total ePS	120	Control-242ppm	-0.0467005	-0.200488	0.107087	0.932206	0.208191	0.254892	0.816783
lipid	PFOA	Total ePS	120	Control-253ppm	-0.0995583	-0.253346	0.054229	0.370403	0.155333	0.254892	0.60941
lipid	PFOA	Total ePS	120	Control-294ppm	-0.100897	-0.254684	0.0528904	0.356327	0.153995	0.254892	0.604158
lipid	PFOA	Total ePS	120	Control-375ppm	-0.0838807	-0.237668	0.0699066	0.55312	0.171011	0.254892	0.670916
lipid	PFOA	Total FA	120	Control-188ppm	-83.96	-213.089	45.1686	0.365797	66.9384	150.898	0.443599
lipid	PFOA	Total FA	120	Control-242ppm	-59.4573	-188.586	69.6713	0.712905	91.4411	150.898	0.605978
lipid	PFOA	Total FA	120	Control-253ppm	-31.3127	-160.441	97.8159	0.97325	119.586	150.898	0.792492
lipid	PFOA	Total FA	120	Control-294ppm	-48.8448	-177.973	80.2838	0.846639	102.054	150.898	0.676307
lipid	PFOA	Total FA	120	Control-375ppm	-73.4313	-202.56	55.6973	0.509329	77.4671	150.898	0.513373
lipid	PFOA	Total LPC	120	Control-188ppm	0.426591	-2.81804	3.67122	0.998385	4.71037	4.28378	1.09958
lipid	PFOA	Total LPC	120	Control-242ppm	1.62568	-1.61895	4.87031	0.63759	5.90946	4.28378	1.3795
lipid	PFOA	Total LPC	120	Control-253ppm	0.363218	-2.88141	3.60785	0.999255	4.64699	4.28378	1.08479
lipid	PFOA	Total LPC	120	Control-294ppm	-0.427803	-3.67243	2.81683	0.998362	3.85597	4.28378	0.900134
lipid	PFOA	Total LPC	120	Control-375ppm	0.715177	-2.52945	3.95981	0.982353	4.99895	4.28378	1.16695
lipid	PFOA	Total LPE	120	Control-188ppm	-0.853154	-1.73193	0.0256188	0.0606005	1.07917	1.93232	0.558482
lipid	PFOA	Total LPE	120	Control-242ppm	-0.311087	-1.18986	0.567685	0.878749	1.62123	1.93232	0.839008
lipid	PFOA	Total LPE	120	Control-253ppm	-0.63058	-1.50935	0.248193	0.266071	1.30174	1.93232	0.673667
lipid	PFOA	Total LPE	120	Control-294ppm	-0.938816	-1.81759	-0.0600434	0.0314481	0.993505	1.93232	0.514151
lipid	PFOA	Total LPE	120	Control-375ppm	-0.709225	-1.588	0.169547	0.165082	1.2231	1.93232	0.632967
lipid	PFOA	Total PA	120	Control-188ppm	-0.658451	-1.45779	0.140883	0.150107	0.731988	1.39044	0.526444
lipid	PFOA	Total PA	120	Control-242ppm	-0.521413	-1.32075	0.277921	0.362389	0.869027	1.39044	0.625001
lipid	PFOA	Total PA	120	Control-253ppm	-0.50209	-1.30142	0.297244	0.402551	0.88835	1.39044	0.638898
lipid	PFOA	Total PA	120	Control-294ppm	-0.722019	-1.52135	0.0773157	0.0932369	0.668421	1.39044	0.480726
lipid	PFOA	Total PA	120	Control-375ppm	-0.589917	-1.38925	0.209418	0.239823	0.800523	1.39044	0.575734
lipid	PFOA	Total PC	120	Control-188ppm	-41.9414	-135.453	51.5704	0.734221	140.853	182.795	0.770555
lipid	PFOA	Total PC	120	Control-242ppm	-9.56003	-103.072	83.9518	0.999521	173.235	182.795	0.947701
lipid	PFOA	Total PC	120	Control-253ppm	-32.9327	-126.445	60.5791	0.881002	149.862	182.795	0.819838
lipid	PFOA	Total PC	120	Control-294ppm	-60.9392	-154.451	32.5726	0.363416	121.856	182.795	0.666625
lipid	PFOA	Total PC	120	Control-375ppm	-33.489	-127.001	60.0228	0.873572	149.306	182.795	0.816795
lipid	PFOA	Total PE	120	Control-188ppm	-18.5133	-40.2136	3.1869	0.126421	6.68816	25.2015	0.265387
lipid	PFOA	Total PE	120	Control-242ppm	-12.6919	-34.3921	9.00836	0.479321	12.5096	25.2015	0.496384
lipid	PFOA	Total PE	120	Control-253ppm	-11.6727	-33.3729	10.0275	0.567427	13.5288	25.2015	0.536825
lipid	PFOA	Total PE	120	Control-294ppm	-15.754	-37.4542	5.94627	0.255038	9.44753	25.2015	0.37488
lipid	PFOA	Total PE	120	Control-375ppm	-14.7966	-36.4969	6.90362	0.316467	10.4049	25.2015	0.412868
lipid	PFOA	Total PI	120	Control-188ppm	-5.58974	-13.6834	2.50396	0.303568	5.52511	11.1148	0.497093
lipid	PFOA	Total PI	120	Control-242ppm	-3.56248	-11.6562	4.53121	0.748842	7.55236	11.1148	0.679484
lipid	PFOA	Total PI	120	Control-253ppm	-3.68995	-11.7836	4.40375	0.721081	7.4249	11.1148	0.668016
lipid	PFOA	Total PI	120	Control-294ppm	-5.54173	-13.6354	2.55197	0.312261	5.57312	11.1148	0.501412
lipid	PFOA	Total PI	120	Control-375ppm	-4.95781	-13.0515	3.13588	0.429549	6.15703	11.1148	0.553947
lipid	PFOA	Total Polar Lipids	120	Control-188ppm	-81.2458	-219.37	56.8786	0.473217	190.686	271.931	0.701227
lipid	PFOA	Total Polar Lipids	120	Control-242ppm	-32.2329	-170.357	105.892	0.97734	239.698	271.931	0.881467
lipid	PFOA	Total Polar Lipids	120	Control-253ppm	-67.3106	-205.435	70.8138	0.663421	204.621	271.931	0.752472
lipid	PFOA	Total Polar Lipids	120	Control-294ppm	-109.991	-248.115	28.1334	0.17534	161.94	271.931	0.595519
lipid	PFOA	Total Polar Lipids	120	Control-375ppm	-77.9519	-216.076	60.1726	0.517391	193.979	271.931	0.71334
lipid	PFOA	Total PS	120	Control-188ppm	-4.63338	-9.18659	-0.0801792	0.0444423	1.88363	6.51702	0.289033
lipid	PFOA	Total PS	120	Control-242ppm	-3.70599	-8.2592	0.847213	0.158781	2.81102	6.51702	0.431336
lipid	PFOA	Total PS	120	Control-253ppm	-3.56101	-8.11421	0.992199	0.189686	2.95601	6.51702	0.453583
lipid	PFOA	Total PS	120	Control-294ppm	-4.4125	-8.96571	0.140705	0.0612968	2.10452	6.51702	0.322926
lipid	PFOA	Total PS	120	Control-375ppm	-4.51897	-9.07217	0.0342393	0.0525603	1.99805	6.51702	0.30659
lipid	PFOA	Total SM and DSM	120	Control-188ppm	-4.36395	-11.3689	2.641	0.411391	9.65553	14.0195	0.688722
lipid	PFOA	Total SM and DSM	120	Control-242ppm	-2.40601	-9.41096	4.59894	0.89143	11.6135	14.0195	0.828381
lipid	PFOA	Total SM and DSM	120	Control-253ppm	-5.70336	-12.7083	1.30159	0.158547	8.31612	14.0195	0.593183
lipid	PFOA	Total SM and DSM	120	Control-294ppm	-8.15312	-15.1581	-1.14816	0.0160257	5.86636	14.0195	0.418444
lipid	PFOA	Total SM and DSM	120	Control-375ppm	-6.94765	-13.9526	0.0573018	0.0527908	7.07183	14.0195	0.504429
morph	PFOS	Impaired Equilibrium	96	Control-1.2ppm	-0.0104167	-0.155877	0.135044	0.99995	11	10	1.1
morph	PFOS	Impaired Equilibrium	96	Control-1.4ppm	0.0208333	-0.124627	0.166294	0.998521	8	10	0.8
morph	PFOS	Impaired Equilibrium	96	Control-1.9ppm	-0.0416667	-0.187127	0.103794	0.963998	14	10	1.4
morph	PFOS	Impaired Equilibrium	96	Control-2.0ppm	-0.114583	-0.260044	0.0308775	0.215679	21	10	2.1
morph	PFOS	Impaired Equilibrium	96	Control-2.4ppm	-0.114583	-0.260044	0.0308775	0.215679	21	10	2.1
morph	PFOS	Impaired Equilibrium	120	Control-1.2ppm	-0.0117946	-0.159378	0.135789	0.999914	5	4	1.25
morph	PFOS	Impaired Equilibrium	120	Control-1.4ppm	-0.150218	-0.301791	0.0013557	0.0536598	16	4	4
morph	PFOS	Impaired Equilibrium	120	Control-1.9ppm	-0.188216	-0.350553	-0.0258789	0.0125177	15	4	3.75
morph	PFOS	Impaired Equilibrium	120	Control-2.0ppm	-0.240056	-0.421132	-0.0589794	0.0023253	13	4	3.25
morph	PFOS	Impaired Equilibrium	120	Control-2.4ppm	-0.308798	-0.504102	-0.113494	0.000114001	13	4	3.25
morph	PFOS	Spine Curvature	96	Control-1.2ppm	0.0104167	-0.0309613	0.0517946	0.979512	0	1	0
morph	PFOS	Spine Curvature	96	Control-1.4ppm	0.0104167	-0.0309613	0.0517946	0.979512	0	1	0
morph	PFOS	Spine Curvature	96	Control-1.9ppm	0.0104167	-0.0309613	0.0517946	0.979512	0	1	0
morph	PFOS	Spine Curvature	96	Control-2.0ppm	0.0104167	-0.0309613	0.0517946	0.979512	0	1	0
morph	PFOS	Spine Curvature	96	Control-2.4ppm	-0.0416667	-0.0830446	-0.00028874	0.0472849	5	1	5
morph	PFOS	Spine Curvature	120	Control-1.2ppm	-0.0416667	-0.198318	0.114984	0.973886	4	0	Inf
morph	PFOS	Spine Curvature	120	Control-1.4ppm	-0.114583	-0.271234	0.0420677	0.293112	11	0	Inf
morph	PFOS	Spine Curvature	120	Control-1.9ppm	-0.3125	-0.469151	-0.155849	2.81133e-07	30	0	Inf
morph	PFOS	Spine Curvature	120	Control-2.0ppm	-0.479167	-0.635818	-0.322516	4.93762e-10	46	0	Inf
morph	PFOS	Spine Curvature	120	Control-2.4ppm	-0.520833	-0.677484	-0.364182	4.93766e-10	50	0	Inf
morph	PFOS	Survival	96	Control-1.2ppm	-0.0208333	-0.0878326	0.0461659	0.949072	96	94	1.02128
morph	PFOS	Survival	96	Control-1.4ppm	1.77636e-15	-0.0669993	0.0669993	1	94	94	1
morph	PFOS	Survival	96	Control-1.9ppm	-0.0104167	-0.0774159	0.0565826	0.997807	95	94	1.01064
morph	PFOS	Survival	96	Control-2.0ppm	1.44329e-15	-0.0669993	0.0669993	1	94	94	1
morph	PFOS	Survival	96	Control-2.4ppm	0.0729167	0.00591741	0.139916	0.0238275	87	94	0.925532
morph	PFOS	Survival	120	Control-1.2ppm	0.0208333	-0.138282	0.179949	0.999041	92	94	0.978723
morph	PFOS	Survival	120	Control-1.4ppm	0.114583	-0.0445323	0.273699	0.310456	83	94	0.882979
morph	PFOS	Survival	120	Control-1.9ppm	0.302083	0.142968	0.461199	1.25357e-06	65	94	0.691489
morph	PFOS	Survival	120	Control-2.0ppm	0.5	0.340884	0.659116	4.93766e-10	46	94	0.489362
morph	PFOS	Survival	120	Control-2.4ppm	0.59375	0.434634	0.752866	4.9376e-10	37	94	0.393617
morph	PFOS	Swim Bladder	120	Control-1.2ppm	-0.0108696	-0.0822349	0.0604958	0.997996	1	0	Inf
morph	PFOS	Swim Bladder	120	Control-1.4ppm	2.233e-17	-0.0732947	0.0732947	1	0	0	NA
morph	PFOS	Swim Bladder	120	Control-1.9ppm	-0.0615385	-0.140038	0.016961	0.21979	4	0	Inf
morph	PFOS	Swim Bladder	120	Control-2.0ppm	-0.0652174	-0.152778	0.0223435	0.272578	3	0	Inf
morph	PFOS	Swim Bladder	120	Control-2.4ppm	-0.135135	-0.229576	-0.0406943	0.000713576	5	0	Inf
lipid	PFOS	DSM(16:0)	120	Control-1.2ppm	-0.274	-0.935638	0.387638	0.792441	0.7042	0.8612	0.817696
lipid	PFOS	DSM(16:0)	120	Control-1.4ppm	-0.157	-0.818638	0.504638	0.975639	0.4306	0.8612	0.5
lipid	PFOS	DSM(16:0)	120	Control-1.9ppm	-0.4306	-1.09224	0.231038	0.364816	0.5112	0.8612	0.59359
lipid	PFOS	DSM(16:0)	120	Control-2.0ppm	-0.35	-1.01164	0.311638	0.584415	0.5872	0.8612	0.681839
lipid	PFOS	DSM(16:0)	120	Control-2.4ppm	-0.157	-0.818638	0.504638	0.975639	0.7042	0.8612	0.817696
lipid	PFOS	ePC(32:0)	120	Control-1.2ppm	0.1284	-0.975099	1.2319	0.999102	2.4444	2.143	1.14064
lipid	PFOS	ePC(32:0)	120	Control-1.4ppm	0.3014	-0.802099	1.4049	0.955819	1.6776	2.143	0.782828
lipid	PFOS	ePC(32:0)	120	Control-1.9ppm	-0.4654	-1.5689	0.638099	0.78	1.4504	2.143	0.676808
lipid	PFOS	ePC(32:0)	120	Control-2.0ppm	-0.6926	-1.7961	0.410899	0.403396	2.2714	2.143	1.05992
lipid	PFOS	ePC(32:0)	120	Control-2.4ppm	-0.6068	-1.7103	0.496699	0.544674	1.5362	2.143	0.716846
lipid	PFOS	ePC(32:1)	120	Control-1.2ppm	0.0662	-0.255961	0.388361	0.987085	0.651	0.5448	1.19493
lipid	PFOS	ePC(32:1)	120	Control-1.4ppm	0.1062	-0.215961	0.428361	0.906885	0.4402	0.5448	0.808003
lipid	PFOS	ePC(32:1)	120	Control-1.9ppm	-0.1046	-0.426761	0.217561	0.912103	0.4188	0.5448	0.768722
lipid	PFOS	ePC(32:1)	120	Control-2.0ppm	-0.126	-0.448161	0.196161	0.828096	0.611	0.5448	1.12151
lipid	PFOS	ePC(32:1)	120	Control-2.4ppm	-0.1534	-0.475561	0.168761	0.684186	0.3914	0.5448	0.718429
lipid	PFOS	ePC(34:0)	120	Control-1.2ppm	0.0988	-0.553864	0.751464	0.996844	1.4588	1.1692	1.24769
lipid	PFOS	ePC(34:0)	120	Control-1.4ppm	0.2896	-0.363064	0.942264	0.74264	1.0406	1.1692	0.89001
lipid	PFOS	ePC(34:0)	120	Control-1.9ppm	-0.1286	-0.781264	0.524064	0.989311	0.8736	1.1692	0.747178
lipid	PFOS	ePC(34:0)	120	Control-2.0ppm	-0.2956	-0.948264	0.357064	0.726422	1.268	1.1692	1.0845
lipid	PFOS	ePC(34:0)	120	Control-2.4ppm	-0.2384	-0.891064	0.414264	0.864324	0.9308	1.1692	0.7961
lipid	PFOS	ePC(34:1)	120	Control-1.2ppm	0.0722	-1.26355	1.40795	0.999979	2.9796	2.6414	1.12804
lipid	PFOS	ePC(34:1)	120	Control-1.4ppm	0.3382	-0.997547	1.67395	0.967833	1.9828	2.6414	0.750663
lipid	PFOS	ePC(34:1)	120	Control-1.9ppm	-0.6586	-1.99435	0.677147	0.652651	1.8592	2.6414	0.703869
lipid	PFOS	ePC(34:1)	120	Control-2.0ppm	-0.7822	-2.11795	0.553547	0.478006	2.7136	2.6414	1.02733
lipid	PFOS	ePC(34:1)	120	Control-2.4ppm	-0.7626	-2.09835	0.573147	0.505134	1.8788	2.6414	0.711289
lipid	PFOS	ePC(34:2)	120	Control-1.2ppm	-0.0106	-0.333913	0.312713	0.999998	0.599	0.6024	0.994356
lipid	PFOS	ePC(34:2)	120	Control-1.4ppm	-0.0034	-0.326713	0.319913	1	0.4138	0.6024	0.686919
lipid	PFOS	ePC(34:2)	120	Control-1.9ppm	-0.1886	-0.511913	0.134713	0.482143	0.3616	0.6024	0.600266
lipid	PFOS	ePC(34:2)	120	Control-2.0ppm	-0.2408	-0.564113	0.0825128	0.23154	0.5918	0.6024	0.982404
lipid	PFOS	ePC(34:2)	120	Control-2.4ppm	-0.1996	-0.522913	0.123713	0.421136	0.4028	0.6024	0.668659
lipid	PFOS	ePC(36:0)	120	Control-1.2ppm	0.1392	-0.294667	0.573067	0.916022	0.9312	0.533	1.74709
lipid	PFOS	ePC(36:0)	120	Control-1.4ppm	0.3982	-0.0356672	0.832067	0.0851536	0.4674	0.533	0.876923
lipid	PFOS	ePC(36:0)	120	Control-1.9ppm	-0.0656	-0.499467	0.368267	0.996862	0.4614	0.533	0.865666
lipid	PFOS	ePC(36:0)	120	Control-2.0ppm	-0.0716	-0.505467	0.362267	0.99527	0.6722	0.533	1.26116
lipid	PFOS	ePC(36:0)	120	Control-2.4ppm	-0.1072	-0.541067	0.326667	0.971011	0.4258	0.533	0.798874
lipid	PFOS	ePC(36:1)	120	Control-1.2ppm	0.2894	-0.927465	1.50627	0.9754	2.6796	2.0966	1.27807
lipid	PFOS	ePC(36:1)	120	Control-1.4ppm	0.583	-0.633865	1.79987	0.678741	1.6818	2.0966	0.802156
lipid	PFOS	ePC(36:1)	120	Control-1.9ppm	-0.4148	-1.63167	0.802065	0.894438	1.4474	2.0966	0.690356
lipid	PFOS	ePC(36:1)	120	Control-2.0ppm	-0.6492	-1.86607	0.567665	0.575816	2.386	2.0966	1.13803
lipid	PFOS	ePC(36:1)	120	Control-2.4ppm	-0.6666	-1.88347	0.550265	0.548627	1.43	2.0966	0.682057
lipid	PFOS	ePC(36:2)	120	Control-1.2ppm	0.0788	-0.42889	0.58649	0.99645	1.0272	0.8794	1.16807
lipid	PFOS	ePC(36:2)	120	Control-1.4ppm	0.1478	-0.35989	0.65549	0.942697	0.6236	0.8794	0.70912
lipid	PFOS	ePC(36:2)	120	Control-1.9ppm	-0.2558	-0.76349	0.25189	0.632262	0.539	0.8794	0.612918
lipid	PFOS	ePC(36:2)	120	Control-2.0ppm	-0.3404	-0.84809	0.16729	0.333707	0.9582	0.8794	1.08961
lipid	PFOS	ePC(36:2)	120	Control-2.4ppm	-0.3094	-0.81709	0.19829	0.435058	0.57	0.8794	0.648169
lipid	PFOS	ePC(36:3)	120	Control-1.2ppm	-0.0144	-0.139621	0.110821	0.999152	0.239	0.2156	1.10853
lipid	PFOS	ePC(36:3)	120	Control-1.4ppm	0.0234	-0.101821	0.148621	0.991601	0.1538	0.2156	0.713358
lipid	PFOS	ePC(36:3)	120	Control-1.9ppm	-0.0618	-0.187021	0.0634213	0.651768	0.1274	0.2156	0.590909
lipid	PFOS	ePC(36:3)	120	Control-2.0ppm	-0.0882	-0.213421	0.0370213	0.284056	0.2012	0.2156	0.93321
lipid	PFOS	ePC(36:3)	120	Control-2.4ppm	-0.0446	-0.169821	0.0806213	0.876042	0.171	0.2156	0.793135
lipid	PFOS	ePC(36:4)	120	Control-1.2ppm	-0.0214	-0.202148	0.159348	0.999023	0.318	0.3378	0.941385
lipid	PFOS	ePC(36:4)	120	Control-1.4ppm	-0.0198	-0.200548	0.160948	0.999329	0.2222	0.3378	0.657786
lipid	PFOS	ePC(36:4)	120	Control-1.9ppm	-0.1156	-0.296348	0.0651478	0.383287	0.253	0.3378	0.748964
lipid	PFOS	ePC(36:4)	120	Control-2.0ppm	-0.0848	-0.265548	0.0959478	0.697062	0.3164	0.3378	0.936649
lipid	PFOS	ePC(36:4)	120	Control-2.4ppm	-0.0856	-0.266348	0.0951478	0.688932	0.2522	0.3378	0.746596
lipid	PFOS	ePC(36:5)	120	Control-1.2ppm	-0.0642	-0.4675	0.3391	0.996003	0.632	0.8006	0.789408
lipid	PFOS	ePC(36:5)	120	Control-1.4ppm	-0.1686	-0.5719	0.2347	0.786071	0.5496	0.8006	0.686485
lipid	PFOS	ePC(36:5)	120	Control-1.9ppm	-0.251	-0.6543	0.1523	0.412453	0.4808	0.8006	0.60055
lipid	PFOS	ePC(36:5)	120	Control-2.0ppm	-0.3198	-0.7231	0.0835003	0.178649	0.7364	0.8006	0.91981
lipid	PFOS	ePC(36:5)	120	Control-2.4ppm	-0.2638	-0.6671	0.1395	0.359499	0.5368	0.8006	0.670497
lipid	PFOS	ePC(38:0)	120	Control-1.2ppm	-0.3052	-1.31932	0.708917	0.934574	1.2494	1.7794	0.702147
lipid	PFOS	ePC(38:0)	120	Control-1.4ppm	-0.53	-1.54412	0.484117	0.596555	0.9772	1.7794	0.549174
lipid	PFOS	ePC(38:0)	120	Control-1.9ppm	-0.8022	-1.81632	0.211917	0.180566	1.0232	1.7794	0.575025
lipid	PFOS	ePC(38:0)	120	Control-2.0ppm	-0.7562	-1.77032	0.257917	0.230476	1.4742	1.7794	0.828482
lipid	PFOS	ePC(38:0)	120	Control-2.4ppm	-0.8266	-1.84072	0.187517	0.157733	0.9528	1.7794	0.535461
lipid	PFOS	ePC(38:1)	120	Control-1.2ppm	0.0604	-0.178491	0.299291	0.968025	0.4862	0.3812	1.27545
lipid	PFOS	ePC(38:1)	120	Control-1.4ppm	0.105	-0.133891	0.343891	0.749925	0.316	0.3812	0.828961
lipid	PFOS	ePC(38:1)	120	Control-1.9ppm	-0.0652	-0.304091	0.173691	0.955955	0.218	0.3812	0.571878
lipid	PFOS	ePC(38:1)	120	Control-2.0ppm	-0.1632	-0.402091	0.0756914	0.314545	0.4416	0.3812	1.15845
lipid	PFOS	ePC(38:1)	120	Control-2.4ppm	-0.1082	-0.347091	0.130691	0.7264	0.273	0.3812	0.716159
lipid	PFOS	ePC(38:2)	120	Control-1.2ppm	-0.0276	-0.202135	0.146935	0.996125	0.347	0.2998	1.15744
lipid	PFOS	ePC(38:2)	120	Control-1.4ppm	0.0472	-0.127335	0.221735	0.957596	0.2166	0.2998	0.722482
lipid	PFOS	ePC(38:2)	120	Control-1.9ppm	-0.0832	-0.257735	0.0913349	0.683195	0.1394	0.2998	0.464977
lipid	PFOS	ePC(38:2)	120	Control-2.0ppm	-0.1604	-0.334935	0.0141349	0.0845021	0.2722	0.2998	0.907939
lipid	PFOS	ePC(38:2)	120	Control-2.4ppm	-0.1068	-0.281335	0.0677349	0.430675	0.193	0.2998	0.643763
lipid	PFOS	ePC(38:3)	120	Control-1.2ppm	0.016	-0.159375	0.191375	0.999725	0.3258	0.248	1.31371
lipid	PFOS	ePC(38:3)	120	Control-1.4ppm	0.0778	-0.0975749	0.253175	0.742813	0.139	0.248	0.560484
lipid	PFOS	ePC(38:3)	120	Control-1.9ppm	-0.109	-0.284375	0.0663749	0.413903	0.1708	0.248	0.68871
lipid	PFOS	ePC(38:3)	120	Control-2.0ppm	-0.0772	-0.252575	0.0981749	0.748765	0.264	0.248	1.06452
lipid	PFOS	ePC(38:3)	120	Control-2.4ppm	-0.0424	-0.217775	0.132975	0.973592	0.2056	0.248	0.829032
lipid	PFOS	ePC(38:4)	120	Control-1.2ppm	0.0048	-0.234196	0.243796	1	0.4956	0.4668	1.0617
lipid	PFOS	ePC(38:4)	120	Control-1.4ppm	0.0288	-0.210196	0.267796	0.998937	0.3294	0.4668	0.705656
lipid	PFOS	ePC(38:4)	120	Control-1.9ppm	-0.1374	-0.376396	0.101596	0.497717	0.3136	0.4668	0.671808
lipid	PFOS	ePC(38:4)	120	Control-2.0ppm	-0.1532	-0.392196	0.0857963	0.38088	0.4716	0.4668	1.01028
lipid	PFOS	ePC(38:4)	120	Control-2.4ppm	-0.1318	-0.370796	0.107196	0.541672	0.335	0.4668	0.717652
lipid	PFOS	ePC(38:5)	120	Control-1.2ppm	-0.0492	-0.515185	0.416785	0.999439	0.7856	0.8898	0.882895
lipid	PFOS	ePC(38:5)	120	Control-1.4ppm	-0.1042	-0.570185	0.361785	0.981198	0.5814	0.8898	0.653405
lipid	PFOS	ePC(38:5)	120	Control-1.9ppm	-0.3084	-0.774385	0.157585	0.347206	0.5872	0.8898	0.659924
lipid	PFOS	ePC(38:5)	120	Control-2.0ppm	-0.3026	-0.768585	0.163385	0.36714	0.8406	0.8898	0.944707
lipid	PFOS	ePC(38:5)	120	Control-2.4ppm	-0.2866	-0.752585	0.179385	0.425182	0.6032	0.8898	0.677905
lipid	PFOS	ePC(38:6)	120	Control-1.2ppm	0.0228	-1.55727	1.60287	1	2.5192	2.8178	0.894031
lipid	PFOS	ePC(38:6)	120	Control-1.4ppm	-0.2986	-1.87867	1.28147	0.991159	2.1104	2.8178	0.748953
lipid	PFOS	ePC(38:6)	120	Control-1.9ppm	-0.7074	-2.28747	0.872671	0.735655	2.2206	2.8178	0.788062
lipid	PFOS	ePC(38:6)	120	Control-2.0ppm	-0.5972	-2.17727	0.982871	0.84707	2.8406	2.8178	1.00809
lipid	PFOS	ePC(38:6)	120	Control-2.4ppm	-0.5352	-2.11527	1.04487	0.896899	2.2826	2.8178	0.810065
lipid	PFOS	ePC(40:3)	120	Control-1.2ppm	-0.018	-0.275632	0.239632	0.999926	0.3958	0.4456	0.888241
lipid	PFOS	ePC(40:3)	120	Control-1.4ppm	-0.0498	-0.307432	0.207832	0.990201	0.2504	0.4456	0.561939
lipid	PFOS	ePC(40:3)	120	Control-1.9ppm	-0.1952	-0.452832	0.0624323	0.21638	0.1972	0.4456	0.442549
lipid	PFOS	ePC(40:3)	120	Control-2.0ppm	-0.2484	-0.506032	0.00923227	0.0632985	0.4276	0.4456	0.959605
lipid	PFOS	ePC(40:3)	120	Control-2.4ppm	-0.1988	-0.456432	0.0588323	0.200779	0.2468	0.4456	0.55386
lipid	PFOS	ePC(40:4)	120	Control-1.2ppm	0.017	-0.146425	0.180425	0.999478	0.2676	0.2618	1.02215
lipid	PFOS	ePC(40:4)	120	Control-1.4ppm	0.0058	-0.157625	0.169225	0.999997	0.2076	0.2618	0.792972
lipid	PFOS	ePC(40:4)	120	Control-1.9ppm	-0.0542	-0.217625	0.109225	0.904734	0.1606	0.2618	0.613445
lipid	PFOS	ePC(40:4)	120	Control-2.0ppm	-0.1012	-0.264625	0.0622254	0.417859	0.2788	0.2618	1.06494
lipid	PFOS	ePC(40:4)	120	Control-2.4ppm	-0.078	-0.241425	0.0854254	0.68211	0.1838	0.2618	0.702063
lipid	PFOS	ePC(40:5)	120	Control-1.2ppm	0.0632	-0.460741	0.587141	0.998932	0.9824	0.981	1.00143
lipid	PFOS	ePC(40:5)	120	Control-1.4ppm	0.0014	-0.522541	0.525341	1	0.7494	0.981	0.763914
lipid	PFOS	ePC(40:5)	120	Control-1.9ppm	-0.2316	-0.755541	0.292341	0.745579	0.6996	0.981	0.71315
lipid	PFOS	ePC(40:5)	120	Control-2.0ppm	-0.2814	-0.805341	0.242541	0.568994	1.0442	0.981	1.06442
lipid	PFOS	ePC(40:5)	120	Control-2.4ppm	-0.302	-0.825941	0.221941	0.494942	0.679	0.981	0.692151
lipid	PFOS	ePC(40:6)	120	Control-1.2ppm	0.0258	-0.987876	1.03948	1	1.6094	1.7942	0.897001
lipid	PFOS	ePC(40:6)	120	Control-1.4ppm	-0.1848	-1.19848	0.828876	0.9925	1.2512	1.7942	0.697358
lipid	PFOS	ePC(40:6)	120	Control-1.9ppm	-0.543	-1.55668	0.470676	0.571678	1.3034	1.7942	0.726452
lipid	PFOS	ePC(40:6)	120	Control-2.0ppm	-0.4908	-1.50448	0.522876	0.669291	1.82	1.7942	1.01438
lipid	PFOS	ePC(40:6)	120	Control-2.4ppm	-0.4462	-1.45988	0.567476	0.7488	1.348	1.7942	0.75131
lipid	PFOS	ePE(36:1)	120	Control-1.2ppm	-0.002	-0.0625456	0.0585456	0.999998	0.0664	0.0646	1.02786
lipid	PFOS	ePE(36:1)	120	Control-1.4ppm	0.0018	-0.0587456	0.0623456	0.999999	0.0478	0.0646	0.739938
lipid	PFOS	ePE(36:1)	120	Control-1.9ppm	-0.0168	-0.0773456	0.0437456	0.952853	0.0574	0.0646	0.888545
lipid	PFOS	ePE(36:1)	120	Control-2.0ppm	-0.0072	-0.0677456	0.0533456	0.999003	0.0626	0.0646	0.96904
lipid	PFOS	ePE(36:1)	120	Control-2.4ppm	-0.024	-0.0845456	0.0365456	0.820172	0.0406	0.0646	0.628483
lipid	PFOS	ePE(40:2)	120	Control-1.2ppm	-0.1792	-0.535523	0.177123	0.634036	0.3032	0.5766	0.525841
lipid	PFOS	ePE(40:2)	120	Control-1.4ppm	-0.2734	-0.629723	0.0829226	0.205553	0.2982	0.5766	0.51717
lipid	PFOS	ePE(40:2)	120	Control-1.9ppm	-0.2784	-0.634723	0.0779226	0.19049	0.2706	0.5766	0.469303
lipid	PFOS	ePE(40:2)	120	Control-2.0ppm	-0.306	-0.662323	0.0503226	0.122256	0.3974	0.5766	0.689213
lipid	PFOS	ePE(40:2)	120	Control-2.4ppm	-0.3856	-0.741923	-0.0292774	0.0285718	0.191	0.5766	0.331252
lipid	PFOS	ePE(40:6)	120	Control-1.2ppm	-0.1696	-0.623194	0.283994	0.8527	0.3836	0.6764	0.56712
lipid	PFOS	ePE(40:6)	120	Control-1.4ppm	-0.2928	-0.746394	0.160794	0.373458	0.3282	0.6764	0.485216
lipid	PFOS	ePE(40:6)	120	Control-1.9ppm	-0.3482	-0.801794	0.105394	0.205151	0.2916	0.6764	0.431106
lipid	PFOS	ePE(40:6)	120	Control-2.0ppm	-0.3848	-0.838394	0.0687938	0.130067	0.5068	0.6764	0.749261
lipid	PFOS	ePE(40:6)	120	Control-2.4ppm	-0.424	-0.877594	0.0295938	0.0764886	0.2524	0.6764	0.373152
lipid	PFOS	FA(14:0)	120	Control-1.2ppm	-1.7838	-6.15112	2.58352	0.801515	2.139	3.5184	0.607947
lipid	PFOS	FA(14:0)	120	Control-1.4ppm	-1.3794	-5.74672	2.98792	0.920945	2.345	3.5184	0.666496
lipid	PFOS	FA(14:0)	120	Control-1.9ppm	-1.1734	-5.54072	3.19392	0.958727	2.3452	3.5184	0.666553
lipid	PFOS	FA(14:0)	120	Control-2.0ppm	-1.1732	-5.54052	3.19412	0.958756	1.7346	3.5184	0.493008
lipid	PFOS	FA(14:0)	120	Control-2.4ppm	0.5768	-3.79052	4.94412	0.998349	4.0952	3.5184	1.16394
lipid	PFOS	FA(16:0)	120	Control-1.2ppm	-34.3294	-183.381	114.722	0.9786	138.977	85.0276	1.63449
lipid	PFOS	FA(16:0)	120	Control-1.4ppm	53.9492	-95.1027	203.001	0.868667	101.745	85.0276	1.19661
lipid	PFOS	FA(16:0)	120	Control-1.9ppm	16.717	-132.335	165.769	0.999248	195.44	85.0276	2.29855
lipid	PFOS	FA(16:0)	120	Control-2.0ppm	110.413	-38.6391	259.465	0.236429	50.6982	85.0276	0.596256
lipid	PFOS	FA(16:0)	120	Control-2.4ppm	157.856	8.80394	306.908	0.0335208	242.883	85.0276	2.85652
lipid	PFOS	FA(16:1)	120	Control-1.2ppm	-3.5476	-9.18548	2.09028	0.400662	1.114	4.77	0.233543
lipid	PFOS	FA(16:1)	120	Control-1.4ppm	-3.656	-9.29388	1.98188	0.368617	0.87	4.77	0.18239
lipid	PFOS	FA(16:1)	120	Control-1.9ppm	-3.9	-9.53788	1.73788	0.301943	1.2698	4.77	0.266205
lipid	PFOS	FA(16:1)	120	Control-2.0ppm	-3.5002	-9.13808	2.13768	0.415095	1.2224	4.77	0.256268
lipid	PFOS	FA(16:1)	120	Control-2.4ppm	1.1944	-4.44348	6.83228	0.985198	5.9644	4.77	1.2504
lipid	PFOS	FA(18:0)	120	Control-1.2ppm	-45.1086	-241.302	151.084	0.978761	172.629	113.664	1.51876
lipid	PFOS	FA(18:0)	120	Control-1.4ppm	58.9648	-137.228	255.158	0.934923	119.72	113.664	1.05327
lipid	PFOS	FA(18:0)	120	Control-1.9ppm	6.0554	-190.138	202.248	0.999999	262.277	113.664	2.30747
lipid	PFOS	FA(18:0)	120	Control-2.0ppm	148.613	-47.5799	344.806	0.216593	68.5556	113.664	0.603142
lipid	PFOS	FA(18:0)	120	Control-2.4ppm	137.51	-58.6831	333.703	0.288899	251.174	113.664	2.20979
lipid	PFOS	FA(18:1)	120	Control-1.2ppm	-8.071	-51.7563	35.6143	0.992027	23.5396	23.9642	0.982282
lipid	PFOS	FA(18:1)	120	Control-1.4ppm	-0.4246	-44.1099	43.2607	1	22.5714	23.9642	0.94188
lipid	PFOS	FA(18:1)	120	Control-1.9ppm	-1.3928	-45.0781	42.2925	0.999998	40.6978	23.9642	1.69827
lipid	PFOS	FA(18:1)	120	Control-2.0ppm	16.7336	-26.9517	60.4189	0.839853	15.8932	23.9642	0.663206
lipid	PFOS	FA(18:1)	120	Control-2.4ppm	49.2912	5.60587	92.9765	0.0206602	73.2554	23.9642	3.05687
lipid	PFOS	FA(18:2)	120	Control-1.2ppm	-1.0584	-15.1673	13.0505	0.999895	5.2506	6.2186	0.844338
lipid	PFOS	FA(18:2)	120	Control-1.4ppm	-0.968	-15.0769	13.1409	0.999932	5.0986	6.2186	0.819895
lipid	PFOS	FA(18:2)	120	Control-1.9ppm	-1.12	-15.2289	12.9889	0.999861	10.9484	6.2186	1.76059
lipid	PFOS	FA(18:2)	120	Control-2.0ppm	4.7298	-9.37913	18.8387	0.900806	5.1602	6.2186	0.829801
lipid	PFOS	FA(18:2)	120	Control-2.4ppm	15.3898	1.28087	29.4987	0.0269066	21.6084	6.2186	3.4748
lipid	PFOS	FA(20:0)	120	Control-1.2ppm	-0.7988	-7.8293	6.2317	0.9992	7.4554	5.5494	1.34346
lipid	PFOS	FA(20:0)	120	Control-1.4ppm	1.906	-5.1245	8.9365	0.957159	4.3822	5.5494	0.789671
lipid	PFOS	FA(20:0)	120	Control-1.9ppm	-1.1672	-8.1977	5.8633	0.995136	11.046	5.5494	1.99049
lipid	PFOS	FA(20:0)	120	Control-2.0ppm	5.4966	-1.5339	12.5271	0.189962	4.7506	5.5494	0.856057
lipid	PFOS	FA(20:0)	120	Control-2.4ppm	4.3038	-2.7267	11.3343	0.430237	9.8532	5.5494	1.77554
lipid	PFOS	FA(20:1)	120	Control-1.2ppm	-1.0138	-5.0646	3.037	0.96938	2.9064	3.1072	0.935376
lipid	PFOS	FA(20:1)	120	Control-1.4ppm	-0.2008	-4.2516	3.85	0.999986	2.4982	3.1072	0.804004
lipid	PFOS	FA(20:1)	120	Control-1.9ppm	-0.609	-4.6598	3.4418	0.996945	4.6026	3.1072	1.48127
lipid	PFOS	FA(20:1)	120	Control-2.0ppm	1.4954	-2.5554	5.5462	0.859147	2.0934	3.1072	0.673726
lipid	PFOS	FA(20:1)	120	Control-2.4ppm	4.1714	0.120599	8.2222	0.04094	7.2786	3.1072	2.34249
lipid	PFOS	FA(20:2)	120	Control-1.2ppm	-0.4066	-3.78196	2.96876	0.998939	0.884	1.0358	0.853447
lipid	PFOS	FA(20:2)	120	Control-1.4ppm	-0.1518	-3.52716	3.22356	0.999992	0.9352	1.0358	0.902877
lipid	PFOS	FA(20:2)	120	Control-1.9ppm	-0.1006	-3.47596	3.27476	0.999999	2.5776	1.0358	2.48851
lipid	PFOS	FA(20:2)	120	Control-2.0ppm	1.5418	-1.83356	4.91716	0.71951	0.6292	1.0358	0.607453
lipid	PFOS	FA(20:2)	120	Control-2.4ppm	4.0196	0.644236	7.39496	0.0131927	5.0554	1.0358	4.88067
lipid	PFOS	FA(20:4)	120	Control-1.2ppm	-0.3972	-10.3407	9.54631	0.999995	2.9704	3.5298	0.841521
lipid	PFOS	FA(20:4)	120	Control-1.4ppm	-0.5594	-10.5029	9.38411	0.999975	2.7672	3.5298	0.783954
lipid	PFOS	FA(20:4)	120	Control-1.9ppm	-0.7626	-10.7061	9.18091	0.999883	8.0006	3.5298	2.26659
lipid	PFOS	FA(20:4)	120	Control-2.0ppm	4.4708	-5.47271	14.4143	0.732268	3.1326	3.5298	0.887472
lipid	PFOS	FA(20:4)	120	Control-2.4ppm	9.4696	-0.473909	19.4131	0.0683371	12.9994	3.5298	3.68276
lipid	PFOS	FA(20:5)	120	Control-1.2ppm	-0.2396	-10.1492	9.67004	1	4.0956	5.4212	0.755478
lipid	PFOS	FA(20:5)	120	Control-1.4ppm	-1.3256	-11.2352	8.58404	0.998245	3.5876	5.4212	0.661772
lipid	PFOS	FA(20:5)	120	Control-1.9ppm	-1.8336	-11.7432	8.07604	0.991972	7.5888	5.4212	1.39984
lipid	PFOS	FA(20:5)	120	Control-2.0ppm	2.1676	-7.74204	12.0772	0.98294	5.1816	5.4212	0.955803
lipid	PFOS	FA(20:5)	120	Control-2.4ppm	10.1276	0.21796	20.0372	0.043149	15.5488	5.4212	2.86815
lipid	PFOS	FA(22:0)	120	Control-1.2ppm	-0.7546	-4.60274	3.09354	0.989541	3.8694	3.6056	1.07316
lipid	PFOS	FA(22:0)	120	Control-1.4ppm	0.2638	-3.58434	4.11194	0.999933	2.4352	3.6056	0.675394
lipid	PFOS	FA(22:0)	120	Control-1.9ppm	-1.1704	-5.01854	2.67774	0.931784	5.9196	3.6056	1.64178
lipid	PFOS	FA(22:0)	120	Control-2.0ppm	2.314	-1.53414	6.16214	0.449472	2.851	3.6056	0.790714
lipid	PFOS	FA(22:0)	120	Control-2.4ppm	1.5164	-2.33174	5.36454	0.823693	5.122	3.6056	1.42057
lipid	PFOS	FA(22:1)	120	Control-1.2ppm	-6.3608	-25.5789	12.8573	0.905457	18.332	14.0548	1.30432
lipid	PFOS	FA(22:1)	120	Control-1.4ppm	4.2772	-14.9409	23.4953	0.981584	13.5114	14.0548	0.961337
lipid	PFOS	FA(22:1)	120	Control-1.9ppm	-0.5434	-19.7615	18.6747	0.999999	24.5976	14.0548	1.75012
lipid	PFOS	FA(22:1)	120	Control-2.0ppm	10.5428	-8.67527	29.7609	0.547136	7.694	14.0548	0.547429
lipid	PFOS	FA(22:1)	120	Control-2.4ppm	17.655	-1.56307	36.8731	0.0846869	31.7098	14.0548	2.25615
lipid	PFOS	FA(22:2)	120	Control-1.2ppm	-0.305	-1.35438	0.744381	0.943073	0.4608	0.7672	0.600626
lipid	PFOS	FA(22:2)	120	Control-1.4ppm	-0.3064	-1.35578	0.742981	0.942015	0.4098	0.7672	0.53415
lipid	PFOS	FA(22:2)	120	Control-1.9ppm	-0.3574	-1.40678	0.691981	0.894776	0.4616	0.7672	0.601668
lipid	PFOS	FA(22:2)	120	Control-2.0ppm	-0.3056	-1.35498	0.743781	0.942621	0.4622	0.7672	0.60245
lipid	PFOS	FA(22:2)	120	Control-2.4ppm	0.327	-0.722381	1.37638	0.924982	1.0942	0.7672	1.42623
lipid	PFOS	FA(22:3)	120	Control-1.2ppm	-0.101	-0.646795	0.444795	0.991968	0.4866	0.5888	0.826427
lipid	PFOS	FA(22:3)	120	Control-1.4ppm	-0.1022	-0.647995	0.443595	0.991523	0.487	0.5888	0.827106
lipid	PFOS	FA(22:3)	120	Control-1.9ppm	-0.1018	-0.647595	0.443995	0.991673	0.4356	0.5888	0.73981
lipid	PFOS	FA(22:3)	120	Control-2.0ppm	-0.1532	-0.698995	0.392595	0.950576	0.4878	0.5888	0.828465
lipid	PFOS	FA(22:3)	120	Control-2.4ppm	-0.0346	-0.580395	0.511195	0.999954	0.5542	0.5888	0.941236
lipid	PFOS	FA(22:4)	120	Control-1.2ppm	-0.2534	-1.64362	1.13682	0.992507	0.6916	0.8952	0.772565
lipid	PFOS	FA(22:4)	120	Control-1.4ppm	-0.2036	-1.59382	1.18662	0.997301	0.5892	0.8952	0.658177
lipid	PFOS	FA(22:4)	120	Control-1.9ppm	-0.306	-1.69622	1.08422	0.982462	1.0002	0.8952	1.11729
lipid	PFOS	FA(22:4)	120	Control-2.0ppm	0.105	-1.28522	1.49522	0.999891	0.6418	0.8952	0.716935
lipid	PFOS	FA(22:4)	120	Control-2.4ppm	0.978	-0.41222	2.36822	0.285264	1.8732	0.8952	2.09249
lipid	PFOS	FA(22:5)	120	Control-1.2ppm	-1.576	-12.2382	9.08625	0.99718	2.5234	4.3108	0.585367
lipid	PFOS	FA(22:5)	120	Control-1.4ppm	-1.7874	-12.4496	8.87485	0.994911	2.4208	4.3108	0.561566
lipid	PFOS	FA(22:5)	120	Control-1.9ppm	-1.89	-12.5522	8.77225	0.993409	10.8354	4.3108	2.51355
lipid	PFOS	FA(22:5)	120	Control-2.0ppm	6.5246	-4.13765	17.1868	0.430635	2.7348	4.3108	0.634407
lipid	PFOS	FA(22:5)	120	Control-2.4ppm	8.3846	-2.27765	19.0468	0.185264	12.6954	4.3108	2.94502
lipid	PFOS	FA(22:6)	120	Control-1.2ppm	-1.24	-70.1394	67.6594	1	9.9598	10.869	0.916349
lipid	PFOS	FA(22:6)	120	Control-1.4ppm	-0.9092	-69.8086	67.9902	1	10.783	10.869	0.992088
lipid	PFOS	FA(22:6)	120	Control-1.9ppm	-0.086	-68.9854	68.8134	1	54.8026	10.869	5.0421
lipid	PFOS	FA(22:6)	120	Control-2.0ppm	43.9336	-24.9658	112.833	0.386483	9.629	10.869	0.885914
lipid	PFOS	FA(22:6)	120	Control-2.4ppm	75.175	6.27565	144.074	0.0268503	86.044	10.869	7.91646
lipid	PFOS	LPC(16:0)	120	Control-1.2ppm	0.0934	-0.807461	0.994261	0.999487	1.597	1.1466	1.39281
lipid	PFOS	LPC(16:0)	120	Control-1.4ppm	0.4504	-0.450461	1.35126	0.639617	0.9598	1.1466	0.837084
lipid	PFOS	LPC(16:0)	120	Control-1.9ppm	-0.1868	-1.08766	0.714061	0.98655	0.8784	1.1466	0.766091
lipid	PFOS	LPC(16:0)	120	Control-2.0ppm	-0.2682	-1.16906	0.632661	0.937324	1.24	1.1466	1.08146
lipid	PFOS	LPC(16:0)	120	Control-2.4ppm	-0.229	-1.12986	0.671861	0.967285	0.9176	1.1466	0.800279
lipid	PFOS	LPC(16:1)	120	Control-1.2ppm	-0.0004	-0.169638	0.168838	1	0.1748	0.1288	1.35714
lipid	PFOS	LPC(16:1)	120	Control-1.4ppm	0.046	-0.123238	0.215238	0.956697	0.0862	0.1288	0.669255
lipid	PFOS	LPC(16:1)	120	Control-1.9ppm	-0.0426	-0.211838	0.126638	0.96862	0.108	0.1288	0.838509
lipid	PFOS	LPC(16:1)	120	Control-2.0ppm	-0.0208	-0.190038	0.148438	0.998831	0.1284	0.1288	0.996894
lipid	PFOS	LPC(16:1)	120	Control-2.4ppm	0.0186	-0.150638	0.187838	0.999319	0.1474	0.1288	1.14441
lipid	PFOS	LPC(18:0)	120	Control-1.2ppm	0.0288	-0.196254	0.253854	0.998581	0.3258	0.2026	1.60809
lipid	PFOS	LPC(18:0)	120	Control-1.4ppm	0.1232	-0.101854	0.348254	0.549341	0.206	0.2026	1.01678
lipid	PFOS	LPC(18:0)	120	Control-1.9ppm	0.0034	-0.221654	0.228454	1	0.1792	0.2026	0.884501
lipid	PFOS	LPC(18:0)	120	Control-2.0ppm	-0.0234	-0.248454	0.201654	0.999479	0.2314	0.2026	1.14215
lipid	PFOS	LPC(18:0)	120	Control-2.4ppm	0.0608	-0.164254	0.285854	0.957775	0.2634	0.2026	1.3001
lipid	PFOS	LPC(18:1)	120	Control-1.2ppm	0.0838	-0.201118	0.368718	0.940293	0.5262	0.3896	1.35062
lipid	PFOS	LPC(18:1)	120	Control-1.4ppm	0.1366	-0.148318	0.421518	0.678117	0.3476	0.3896	0.892197
lipid	PFOS	LPC(18:1)	120	Control-1.9ppm	-0.042	-0.326918	0.242918	0.997216	0.3044	0.3896	0.781314
lipid	PFOS	LPC(18:1)	120	Control-2.0ppm	-0.0852	-0.370118	0.199718	0.936213	0.4734	0.3896	1.21509
lipid	PFOS	LPC(18:1)	120	Control-2.4ppm	-0.051	-0.335918	0.233918	0.993106	0.3386	0.3896	0.869097
lipid	PFOS	LPC(18:2)	120	Control-1.2ppm	0.0178	-0.0842478	0.119848	0.993882	0.1536	0.1358	1.13108
lipid	PFOS	LPC(18:2)	120	Control-1.4ppm	0.0178	-0.0842478	0.119848	0.993882	0.121	0.1358	0.891016
lipid	PFOS	LPC(18:2)	120	Control-1.9ppm	-0.0148	-0.116848	0.0872478	0.997423	0.086	0.1358	0.633284
lipid	PFOS	LPC(18:2)	120	Control-2.0ppm	-0.0498	-0.151848	0.0522478	0.662133	0.1536	0.1358	1.13108
lipid	PFOS	LPC(18:2)	120	Control-2.4ppm	5.55112e-17	-0.102048	0.102048	1	0.1358	0.1358	1
lipid	PFOS	LPC(22:6)	120	Control-1.2ppm	0.023	-0.271332	0.317332	0.999871	0.416	0.3992	1.04208
lipid	PFOS	LPC(22:6)	120	Control-1.4ppm	0.0168	-0.277532	0.311132	0.999973	0.3148	0.3992	0.788577
lipid	PFOS	LPC(22:6)	120	Control-1.9ppm	-0.0844	-0.378732	0.209932	0.946092	0.3812	0.3992	0.95491
lipid	PFOS	LPC(22:6)	120	Control-2.0ppm	-0.018	-0.312332	0.276332	0.999962	0.4222	0.3992	1.05762
lipid	PFOS	LPC(22:6)	120	Control-2.4ppm	0.0528	-0.241532	0.347132	0.993036	0.452	0.3992	1.13226
lipid	PFOS	LPE(18:1)	120	Control-1.2ppm	0.0622	-0.0831183	0.207518	0.769547	0.1416	0.1914	0.739812
lipid	PFOS	LPE(18:1)	120	Control-1.4ppm	-0.0498	-0.195118	0.0955183	0.892335	0.162	0.1914	0.846395
lipid	PFOS	LPE(18:1)	120	Control-1.9ppm	-0.0294	-0.174718	0.115918	0.987958	0.1286	0.1914	0.671891
lipid	PFOS	LPE(18:1)	120	Control-2.0ppm	-0.0628	-0.208118	0.0825183	0.762571	0.2536	0.1914	1.32497
lipid	PFOS	LPE(18:1)	120	Control-2.4ppm	-0.0226	-0.167918	0.122718	0.996417	0.1688	0.1914	0.881923
lipid	PFOS	LPE(20:0)	120	Control-1.2ppm	0.039	-0.0653422	0.143342	0.852882	0.054	0.0512	1.05469
lipid	PFOS	LPE(20:0)	120	Control-1.4ppm	0.0028	-0.101542	0.107142	0.999999	0.1078	0.0512	2.10547
lipid	PFOS	LPE(20:0)	120	Control-1.9ppm	0.0566	-0.0477422	0.160942	0.558793	0.0698	0.0512	1.36328
lipid	PFOS	LPE(20:0)	120	Control-2.0ppm	0.0186	-0.0857422	0.122942	0.993236	0.0902	0.0512	1.76172
lipid	PFOS	LPE(20:0)	120	Control-2.4ppm	0.018	-0.0863422	0.122342	0.994187	0.0692	0.0512	1.35156
lipid	PFOS	LPE(22:6)	120	Control-1.2ppm	-0.2436	-0.706779	0.219579	0.590249	0.3052	0.5284	0.577593
lipid	PFOS	LPE(22:6)	120	Control-1.4ppm	-0.2232	-0.686379	0.239979	0.673562	0.2106	0.5284	0.398562
lipid	PFOS	LPE(22:6)	120	Control-1.9ppm	-0.3178	-0.780979	0.145379	0.310151	0.3016	0.5284	0.57078
lipid	PFOS	LPE(22:6)	120	Control-2.0ppm	-0.2268	-0.689979	0.236379	0.659036	0.2848	0.5284	0.538986
lipid	PFOS	LPE(22:6)	120	Control-2.4ppm	-0.2472	-0.710379	0.215979	0.575434	0.2812	0.5284	0.532173
lipid	PFOS	PA(34:1)	120	Control-1.2ppm	-0.0652	-0.150723	0.0203227	0.211033	0.1008	0.1882	0.5356
lipid	PFOS	PA(34:1)	120	Control-1.4ppm	-0.0874	-0.172923	-0.00187731	0.0431617	0.0772	0.1882	0.410202
lipid	PFOS	PA(34:1)	120	Control-1.9ppm	-0.111	-0.196523	-0.0254773	0.00600493	0.0558	0.1882	0.296493
lipid	PFOS	PA(34:1)	120	Control-2.0ppm	-0.1324	-0.217923	-0.0468773	0.000903187	0.123	0.1882	0.65356
lipid	PFOS	PA(34:1)	120	Control-2.4ppm	-0.0906	-0.176123	-0.00507731	0.0334513	0.0976	0.1882	0.518597
lipid	PFOS	PA(34:4)	120	Control-1.2ppm	-0.043	-0.639611	0.553611	0.999914	0.7536	0.2254	3.34339
lipid	PFOS	PA(34:4)	120	Control-1.4ppm	0.5282	-0.0684114	1.12481	0.104136	0.3312	0.2254	1.46939
lipid	PFOS	PA(34:4)	120	Control-1.9ppm	0.1058	-0.490811	0.702411	0.993396	0.4394	0.2254	1.94942
lipid	PFOS	PA(34:4)	120	Control-2.0ppm	0.214	-0.382611	0.810611	0.872851	0.1824	0.2254	0.809228
lipid	PFOS	PA(34:4)	120	Control-2.4ppm	0.1698	-0.426811	0.766411	0.947707	0.3952	0.2254	1.75333
lipid	PFOS	PA(38:6)	120	Control-1.2ppm	-0.0324	-0.0987289	0.0339289	0.661257	0.0642	0.0898	0.714922
lipid	PFOS	PA(38:6)	120	Control-1.4ppm	-0.0256	-0.0919289	0.0407289	0.835659	0.0474	0.0898	0.52784
lipid	PFOS	PA(38:6)	120	Control-1.9ppm	-0.0424	-0.108729	0.0239289	0.383831	0.0602	0.0898	0.670379
lipid	PFOS	PA(38:6)	120	Control-2.0ppm	-0.0296	-0.0959289	0.0367289	0.73819	0.0574	0.0898	0.639198
lipid	PFOS	PA(38:6)	120	Control-2.4ppm	-0.0092	-0.0755289	0.0571289	0.997915	0.0806	0.0898	0.89755
lipid	PFOS	PA(40:6)	120	Control-1.2ppm	-0.0884	-0.371364	0.194564	0.924234	0.3768	0.4626	0.814527
lipid	PFOS	PA(40:6)	120	Control-1.4ppm	-0.0858	-0.368764	0.197164	0.932602	0.2976	0.4626	0.64332
lipid	PFOS	PA(40:6)	120	Control-1.9ppm	-0.165	-0.447964	0.117964	0.482554	0.273	0.4626	0.590143
lipid	PFOS	PA(40:6)	120	Control-2.0ppm	-0.1896	-0.472564	0.0933643	0.334384	0.3742	0.4626	0.808906
lipid	PFOS	PA(40:6)	120	Control-2.4ppm	-0.0686	-0.351564	0.214364	0.973278	0.394	0.4626	0.851708
lipid	PFOS	PC(30:0)	120	Control-1.2ppm	0.0586	-0.66539	0.78259	0.999847	1.619	1.3814	1.172
lipid	PFOS	PC(30:0)	120	Control-1.4ppm	0.2376	-0.48639	0.96159	0.908446	1.0764	1.3814	0.779209
lipid	PFOS	PC(30:0)	120	Control-1.9ppm	-0.305	-1.02899	0.41899	0.780779	0.9634	1.3814	0.697408
lipid	PFOS	PC(30:0)	120	Control-2.0ppm	-0.418	-1.14199	0.30599	0.493173	1.44	1.3814	1.04242
lipid	PFOS	PC(30:0)	120	Control-2.4ppm	-0.3504	-1.07439	0.37359	0.669652	1.031	1.3814	0.746344
lipid	PFOS	PC(32:0)	120	Control-1.2ppm	1.5306	-11.7624	14.8236	0.999146	30.8336	26.1916	1.17723
lipid	PFOS	PC(32:0)	120	Control-1.4ppm	4.642	-8.65095	17.935	0.88462	21.7694	26.1916	0.83116
lipid	PFOS	PC(32:0)	120	Control-1.9ppm	-4.4222	-17.7152	8.87075	0.903622	19.0228	26.1916	0.726294
lipid	PFOS	PC(32:0)	120	Control-2.0ppm	-7.1688	-20.4618	6.12415	0.564789	27.7222	26.1916	1.05844
lipid	PFOS	PC(32:0)	120	Control-2.4ppm	-5.99	-19.283	7.30295	0.730506	20.2016	26.1916	0.771301
lipid	PFOS	PC(32:1)	120	Control-1.2ppm	-0.053	-2.64149	2.53549	1	4.9926	4.9062	1.01761
lipid	PFOS	PC(32:1)	120	Control-1.4ppm	0.0864	-2.50209	2.67489	0.999998	3.4142	4.9062	0.695895
lipid	PFOS	PC(32:1)	120	Control-1.9ppm	-1.492	-4.08049	1.09649	0.494946	2.9862	4.9062	0.608658
lipid	PFOS	PC(32:1)	120	Control-2.0ppm	-1.92	-4.50849	0.668487	0.235233	4.8532	4.9062	0.989197
lipid	PFOS	PC(32:1)	120	Control-2.4ppm	-1.6684	-4.25689	0.920087	0.375044	3.2378	4.9062	0.65994
lipid	PFOS	PC(32:2)	120	Control-1.2ppm	-0.0044	-0.268587	0.259787	1	0.2536	0.2596	0.976888
lipid	PFOS	PC(32:2)	120	Control-1.4ppm	-0.006	-0.270187	0.258187	1	0.172	0.2596	0.662558
lipid	PFOS	PC(32:2)	120	Control-1.9ppm	-0.0876	-0.351787	0.176587	0.904805	0.0984	0.2596	0.379045
lipid	PFOS	PC(32:2)	120	Control-2.0ppm	-0.1612	-0.425387	0.102987	0.433738	0.2552	0.2596	0.983051
lipid	PFOS	PC(32:2)	120	Control-2.4ppm	0.0518	-0.212387	0.315987	0.989547	0.3114	0.2596	1.19954
lipid	PFOS	PC(34:0)	120	Control-1.2ppm	0.363	-1.61188	2.33788	0.992213	3.7026	3.0588	1.21047
lipid	PFOS	PC(34:0)	120	Control-1.4ppm	0.6438	-1.33108	2.61868	0.910743	2.2482	3.0588	0.734994
lipid	PFOS	PC(34:0)	120	Control-1.9ppm	-0.8106	-2.78548	1.16428	0.798321	2.2196	3.0588	0.725644
lipid	PFOS	PC(34:0)	120	Control-2.0ppm	-0.8392	-2.81408	1.13568	0.774716	3.4218	3.0588	1.11867
lipid	PFOS	PC(34:0)	120	Control-2.4ppm	-0.6978	-2.67268	1.27708	0.879573	2.361	3.0588	0.771871
lipid	PFOS	PC(34:1)	120	Control-1.2ppm	0.8692	-26.5944	28.3328	0.999999	62.9308	57.4596	1.09522
lipid	PFOS	PC(34:1)	120	Control-1.4ppm	5.4712	-21.9924	32.9348	0.988767	45.5792	57.4596	0.793239
lipid	PFOS	PC(34:1)	120	Control-1.9ppm	-11.8804	-39.344	15.5832	0.761837	37.9172	57.4596	0.659893
lipid	PFOS	PC(34:1)	120	Control-2.0ppm	-19.5424	-47.006	7.92125	0.274132	58.3288	57.4596	1.01513
lipid	PFOS	PC(34:1)	120	Control-2.4ppm	-17.5782	-45.0418	9.88545	0.382475	39.8814	57.4596	0.694077
lipid	PFOS	PC(34:2)	120	Control-1.2ppm	-0.8722	-6.80482	5.06042	0.997251	11.7302	11.806	0.99358
lipid	PFOS	PC(34:2)	120	Control-1.4ppm	-0.0758	-6.00842	5.85682	1	7.835	11.806	0.663646
lipid	PFOS	PC(34:2)	120	Control-1.9ppm	-3.971	-9.90362	1.96162	0.335463	7.0396	11.806	0.596273
lipid	PFOS	PC(34:2)	120	Control-2.0ppm	-4.7664	-10.699	1.16622	0.168504	10.9338	11.806	0.926122
lipid	PFOS	PC(34:2)	120	Control-2.4ppm	-4.0576	-9.99022	1.87502	0.31337	7.7484	11.806	0.65631
lipid	PFOS	PC(34:3)	120	Control-1.2ppm	-0.1442	-0.569496	0.281096	0.896515	0.6594	0.7228	0.912286
lipid	PFOS	PC(34:3)	120	Control-1.4ppm	-0.0634	-0.488696	0.361896	0.997065	0.4402	0.7228	0.60902
lipid	PFOS	PC(34:3)	120	Control-1.9ppm	-0.2826	-0.707896	0.142696	0.343038	0.3922	0.7228	0.542612
lipid	PFOS	PC(34:3)	120	Control-2.0ppm	-0.3306	-0.755896	0.0946962	0.194668	0.5786	0.7228	0.800498
lipid	PFOS	PC(34:3)	120	Control-2.4ppm	-0.1602	-0.585496	0.265096	0.848857	0.5626	0.7228	0.778362
lipid	PFOS	PC(36:0)	120	Control-1.2ppm	0.063	-0.561608	0.687608	0.999551	1.3834	1.0812	1.2795
lipid	PFOS	PC(36:0)	120	Control-1.4ppm	0.3022	-0.322408	0.926808	0.669953	0.9982	1.0812	0.923233
lipid	PFOS	PC(36:0)	120	Control-1.9ppm	-0.083	-0.707608	0.541608	0.9983	0.9792	1.0812	0.90566
lipid	PFOS	PC(36:0)	120	Control-2.0ppm	-0.102	-0.726608	0.522608	0.995496	1.1442	1.0812	1.05827
lipid	PFOS	PC(36:0)	120	Control-2.4ppm	-0.1598	-0.784408	0.464808	0.966383	0.9214	1.0812	0.852201
lipid	PFOS	PC(36:1)	120	Control-1.2ppm	0.846	-4.04452	5.73652	0.994112	10.6682	9.3136	1.14544
lipid	PFOS	PC(36:1)	120	Control-1.4ppm	1.3546	-3.53592	6.24512	0.953195	7.5216	9.3136	0.807593
lipid	PFOS	PC(36:1)	120	Control-1.9ppm	-1.792	-6.68252	3.09852	0.862802	6.2154	9.3136	0.667347
lipid	PFOS	PC(36:1)	120	Control-2.0ppm	-3.0982	-7.98872	1.79232	0.393431	10.1596	9.3136	1.09083
lipid	PFOS	PC(36:1)	120	Control-2.4ppm	-2.341	-7.23152	2.54952	0.679517	6.9726	9.3136	0.748647
lipid	PFOS	PC(36:2)	120	Control-1.2ppm	0.2908	-3.04582	3.62742	0.99978	6.7072	6.2138	1.0794
lipid	PFOS	PC(36:2)	120	Control-1.4ppm	0.4934	-2.84322	3.83002	0.997175	4.5144	6.2138	0.726512
lipid	PFOS	PC(36:2)	120	Control-1.9ppm	-1.6994	-5.03602	1.63722	0.621886	4.0888	6.2138	0.658019
lipid	PFOS	PC(36:2)	120	Control-2.0ppm	-2.125	-5.46162	1.21162	0.387782	6.5046	6.2138	1.0468
lipid	PFOS	PC(36:2)	120	Control-2.4ppm	-1.7916	-5.12822	1.54502	0.569246	4.4222	6.2138	0.711674
lipid	PFOS	PC(36:3)	120	Control-1.2ppm	-0.428	-2.34289	1.48689	0.981235	3.3406	3.6508	0.915032
lipid	PFOS	PC(36:3)	120	Control-1.4ppm	-0.3102	-2.22509	1.60469	0.995662	2.2666	3.6508	0.62085
lipid	PFOS	PC(36:3)	120	Control-1.9ppm	-1.3842	-3.29909	0.530685	0.25909	2.1288	3.6508	0.583105
lipid	PFOS	PC(36:3)	120	Control-2.0ppm	-1.522	-3.43689	0.392885	0.176804	3.2228	3.6508	0.882765
lipid	PFOS	PC(36:3)	120	Control-2.4ppm	-1.4378	-3.35269	0.477085	0.224307	2.213	3.6508	0.606169
lipid	PFOS	PC(36:4)	120	Control-1.2ppm	-0.6386	-3.14491	1.86771	0.96696	4.0504	5.0284	0.805505
lipid	PFOS	PC(36:4)	120	Control-1.4ppm	-0.978	-3.48431	1.52831	0.82942	3.1244	5.0284	0.621351
lipid	PFOS	PC(36:4)	120	Control-1.9ppm	-1.904	-4.41031	0.602313	0.214079	2.9504	5.0284	0.586747
lipid	PFOS	PC(36:4)	120	Control-2.0ppm	-2.078	-4.58431	0.428313	0.145539	4.3898	5.0284	0.873001
lipid	PFOS	PC(36:4)	120	Control-2.4ppm	-1.612	-4.11831	0.894313	0.377302	3.4164	5.0284	0.679421
lipid	PFOS	PC(36:5)	120	Control-1.2ppm	-2.402	-8.08887	3.28487	0.778964	7.107	10.8332	0.656039
lipid	PFOS	PC(36:5)	120	Control-1.4ppm	-3.7262	-9.41307	1.96067	0.357692	5.8272	10.8332	0.537902
lipid	PFOS	PC(36:5)	120	Control-1.9ppm	-5.006	-10.6929	0.680869	0.1074	5.5692	10.8332	0.514086
lipid	PFOS	PC(36:5)	120	Control-2.0ppm	-5.264	-10.9509	0.422869	0.0810432	8.4312	10.8332	0.778274
lipid	PFOS	PC(36:5)	120	Control-2.4ppm	-5.088	-10.7749	0.598869	0.0983213	5.7452	10.8332	0.530333
lipid	PFOS	PC(36:6)	120	Control-1.2ppm	-0.0912	-0.321012	0.138612	0.819489	0.3222	0.4688	0.687287
lipid	PFOS	PC(36:6)	120	Control-1.4ppm	-0.1466	-0.376412	0.0832118	0.386042	0.2834	0.4688	0.604522
lipid	PFOS	PC(36:6)	120	Control-1.9ppm	-0.1854	-0.415212	0.0444118	0.165378	0.3076	0.4688	0.656143
lipid	PFOS	PC(36:6)	120	Control-2.0ppm	-0.1612	-0.391012	0.0686118	0.288122	0.3776	0.4688	0.805461
lipid	PFOS	PC(36:6)	120	Control-2.4ppm	-0.1536	-0.383412	0.0762118	0.336974	0.3152	0.4688	0.672355
lipid	PFOS	PC(38:0)	120	Control-1.2ppm	0.034	-0.335298	0.403298	0.999712	0.7178	0.7366	0.974477
lipid	PFOS	PC(38:0)	120	Control-1.4ppm	-0.0188	-0.388098	0.350498	0.999985	0.57	0.7366	0.773826
lipid	PFOS	PC(38:0)	120	Control-1.9ppm	-0.1666	-0.535898	0.202698	0.729599	0.5648	0.7366	0.766766
lipid	PFOS	PC(38:0)	120	Control-2.0ppm	-0.1718	-0.541098	0.197498	0.704282	0.7706	0.7366	1.04616
lipid	PFOS	PC(38:0)	120	Control-2.4ppm	-0.173	-0.542298	0.196298	0.698354	0.5636	0.7366	0.765137
lipid	PFOS	PC(38:1)	120	Control-1.2ppm	0.0888	-0.28622	0.46382	0.975861	0.804	0.6896	1.16589
lipid	PFOS	PC(38:1)	120	Control-1.4ppm	0.1144	-0.26062	0.48942	0.930982	0.5802	0.6896	0.841357
lipid	PFOS	PC(38:1)	120	Control-1.9ppm	-0.1094	-0.48442	0.26562	0.942225	0.5026	0.6896	0.728828
lipid	PFOS	PC(38:1)	120	Control-2.0ppm	-0.187	-0.56202	0.18802	0.642125	0.7784	0.6896	1.12877
lipid	PFOS	PC(38:1)	120	Control-2.4ppm	-0.1512	-0.52622	0.22382	0.809768	0.5384	0.6896	0.780742
lipid	PFOS	PC(38:2)	120	Control-1.2ppm	0.1026	-0.368558	0.573758	0.983274	0.9702	0.8218	1.18058
lipid	PFOS	PC(38:2)	120	Control-1.4ppm	0.1484	-0.322758	0.619558	0.921792	0.6648	0.8218	0.808956
lipid	PFOS	PC(38:2)	120	Control-1.9ppm	-0.157	-0.628158	0.314158	0.903023	0.6082	0.8218	0.740083
lipid	PFOS	PC(38:2)	120	Control-2.0ppm	-0.2136	-0.684758	0.257558	0.725642	0.9244	0.8218	1.12485
lipid	PFOS	PC(38:2)	120	Control-2.4ppm	-0.2238	-0.694958	0.247358	0.686329	0.598	0.8218	0.727671
lipid	PFOS	PC(38:3)	120	Control-1.2ppm	0.0078	-0.528625	0.544225	1	1.0956	0.9606	1.14054
lipid	PFOS	PC(38:3)	120	Control-1.4ppm	0.135	-0.401425	0.671425	0.968647	0.7036	0.9606	0.732459
lipid	PFOS	PC(38:3)	120	Control-1.9ppm	-0.257	-0.793425	0.279425	0.678745	0.6278	0.9606	0.65355
lipid	PFOS	PC(38:3)	120	Control-2.0ppm	-0.3328	-0.869225	0.203625	0.415845	0.9684	0.9606	1.00812
lipid	PFOS	PC(38:3)	120	Control-2.4ppm	-0.3356	-0.872025	0.200825	0.406847	0.625	0.9606	0.650635
lipid	PFOS	PC(38:4)	120	Control-1.2ppm	-0.0052	-1.14143	1.13103	1	2.0018	2.1016	0.952512
lipid	PFOS	PC(38:4)	120	Control-1.4ppm	-0.0998	-1.23603	1.03643	0.999772	1.6072	2.1016	0.764751
lipid	PFOS	PC(38:4)	120	Control-1.9ppm	-0.4944	-1.63063	0.641826	0.757507	1.5836	2.1016	0.753521
lipid	PFOS	PC(38:4)	120	Control-2.0ppm	-0.518	-1.65423	0.618226	0.721097	2.0964	2.1016	0.997526
lipid	PFOS	PC(38:4)	120	Control-2.4ppm	-0.3758	-1.51203	0.760426	0.905711	1.7258	2.1016	0.821184
lipid	PFOS	PC(38:5)	120	Control-1.2ppm	-0.6854	-4.50767	3.13687	0.993049	5.742	6.9818	0.822424
lipid	PFOS	PC(38:5)	120	Control-1.4ppm	-1.2398	-5.06207	2.58247	0.912433	4.4318	6.9818	0.634765
lipid	PFOS	PC(38:5)	120	Control-1.9ppm	-2.55	-6.37227	1.27227	0.338882	4.3894	6.9818	0.628692
lipid	PFOS	PC(38:5)	120	Control-2.0ppm	-2.5924	-6.41467	1.22987	0.321905	6.2964	6.9818	0.90183
lipid	PFOS	PC(38:5)	120	Control-2.4ppm	-2.0384	-5.86067	1.78387	0.576209	4.9434	6.9818	0.708041
lipid	PFOS	PC(38:6)	120	Control-1.2ppm	-3.9584	-24.8847	16.9679	0.991121	27.3372	36.9844	0.739155
lipid	PFOS	PC(38:6)	120	Control-1.4ppm	-9.6472	-30.5735	11.2791	0.711896	23.7666	36.9844	0.642611
lipid	PFOS	PC(38:6)	120	Control-1.9ppm	-13.2178	-34.1441	7.70848	0.3966	25.3458	36.9844	0.685311
lipid	PFOS	PC(38:6)	120	Control-2.0ppm	-11.6386	-32.5649	9.28768	0.532793	33.026	36.9844	0.892971
lipid	PFOS	PC(38:6)	120	Control-2.4ppm	-10.0878	-31.0141	10.8385	0.673232	26.8966	36.9844	0.727242
lipid	PFOS	PC(40:4)	120	Control-1.2ppm	0.1076	-0.149075	0.364275	0.784179	0.4462	0.396	1.12677
lipid	PFOS	PC(40:4)	120	Control-1.4ppm	0.0502	-0.206475	0.306875	0.989666	0.457	0.396	1.15404
lipid	PFOS	PC(40:4)	120	Control-1.9ppm	0.061	-0.195675	0.317675	0.975476	0.321	0.396	0.810606
lipid	PFOS	PC(40:4)	120	Control-2.0ppm	-0.075	-0.331675	0.181675	0.941841	0.5036	0.396	1.27172
lipid	PFOS	PC(40:4)	120	Control-2.4ppm	-0.1224	-0.379075	0.134275	0.682876	0.2736	0.396	0.690909
lipid	PFOS	PC(40:5)	120	Control-1.2ppm	-0.0412	-0.750814	0.668414	0.99997	1.1744	1.2606	0.93162
lipid	PFOS	PC(40:5)	120	Control-1.4ppm	-0.0862	-0.795814	0.623414	0.998895	0.905	1.2606	0.717912
lipid	PFOS	PC(40:5)	120	Control-1.9ppm	-0.3556	-1.06521	0.354014	0.637439	0.9006	1.2606	0.714422
[truncated: 377 more rows]

## Sheet: Table S9
Table S9. Significant results from Tukey HSD significant pairwise comparison tests organized to show which endpoint increased (green) or decreased (red) after exposure to various PFASs chemical concentrations.
		Chemical	PFHxS						PFOA						PFOS
Group	Metric	ppm	6.4	8.7	10.2	11.5	14.4		188	242	253	294	375		1.2	1.4	1.9	2	2.4
morph	Impaired Equilibrium
morph	Spine Curvature
morph	Survival
morph	Swim Bladder
behavior	Bout Duration (sec)
behavior	Bout Frequency(count/sec)
behavior	Bout Speed (mm/sec)
behavior	Distance After Startle (mm)
behavior	Startle Distance (mm)
behavior	Startle Magnitude (mm/s)
behavior	Startle Time (sec)
behavior	Step Length (mm)
behavior	Step Variance
behavior	Swim Distance (mm)
behavior	Swim Time(sec)
behavior	Turning Angle Variance
lipid	DSM(16:0)
lipid	ePC(34:1)
lipid	ePC(36:2)
lipid	ePE(36:1)
lipid	ePE(40:2)
lipid	ePE(40:5)
lipid	FA(16:0)
lipid	FA(18:1)
lipid	FA(18:2)
lipid	FA(20:1)
lipid	FA(20:2)
lipid	FA(20:5)
lipid	FA(22:6)
lipid	PA(34:1)
lipid	PC(32:1)
lipid	PC(34:2)
lipid	PC(34:3)
lipid	PE(32:1)
lipid	PE(34:1)
lipid	PE(34:2)
lipid	PE(36:4)
lipid	PE(36:5)
lipid	PE(38:3)
lipid	PE(38:4)
lipid	PE(38:5)
lipid	PE(40:8)
lipid	PE(42:10)
lipid	PE(42:8)
lipid	PE(44:11)
lipid	PE(46:12)
lipid	PS(34:1)
lipid	PS(38:4)
lipid	PS(40:5)
lipid	PS(40:6)
lipid	PS(42:6)
lipid	PS(42:9)
lipid	PS(44:12)
lipid	Total ePC
lipid	Total LPE
lipid	Total PS
lipid	Total SM and DSM
lipid	Total_ePE
lipid	Total_PS
*note the following metrics were also tested but found unchanged over any of the exposures Behaviors: Bout Turning Angle (radians), Turning Angle Mean (radians), Lipids: ePC(32:0), ePC(32:1), ePC(34:0), ePC(34:2), ePC(36:0), ePC(36:1), ePC(36:3), ePC(36:4), ePC(36:5), ePC(38:0), ePC(38:1), ePC(38:2), ePC(38:3), ePC(38:4), ePC(38:5), ePC(38:6), ePC(40:3), ePC(40:4), ePC(40:5), ePC(40:6), ePE(38:0)…
